# Supplementary material for: Tris[N-(2-furoyl)-N,N′-diphenyl­thio­ureato-κ2 O,S]cobalt(III)
Source: Acta Crystallogr Sect E Struct Rep Online. 2008 Apr 30;64(Pt 5):m733–4. doi: 10.1107/S1600536808011598 (PMC2961132; doi:10.1107/S1600536808011598)
Supplement: Supplementary file 1 [file e-64-0m733-sup1.cif]

##############################################################################
###                                                                        ###
###        Electronic paper (Acta Crystallographica Section E)             ###
###                                                                        ###
##############################################################################
#                                                                            #
# This CIF contains the data in a paper accepted for publication in Acta     #
# Crystallographica Section E. It conforms to the requirements of Notes      #
# for Authors for Section E, and has been peer reviewed under the auspices   #
# of the IUCr Commission on Journals.                                        #
#                                                                            #
# Full details of the Crystallographic Information File format               #
# are given in the paper "The Crystallographic Information File (CIF):       #
# a New Standard Archive File for Crystallography" by S. R. Hall, F. H.      #
# Allen and I. D. Brown [Acta Cryst. (1991), A47, 655-685].                  #
#                                                                            #
# The current version of the core CIF dictionary is obtainable from          #
# ftp://ftp.iucr.org/pub/cif_core.dic. The current version number is 2.4.    #
#                                                                            #
# Software is freely available for graphical display of the structure(s) in  #
# this CIF.  For information consult the CIF home page http://www.iucr.org/  #
# cif/home.html                                                              #
#                                                                            #
# This file may be used for bona fide research purposes within the           #
# scientific community so long as proper attribution is given to the journal # 
# article from which it was obtained.                                        #
#                                                                            #
##############################################################################
                                             
data_global
_audit_creation_method     'WinGX routine CIF_UPDATE'
_audit_conform_dict_name     cif_core.dic
_audit_conform_dict_version     2.3
_journal_date_recd_electronic     2008-04-11
_journal_date_accepted     2008-04-22
_journal_name_full     'Acta Crystallographica, Section E'
_journal_year     2008
_journal_volume     64
_journal_issue      5
_journal_page_first     m733
_journal_page_last     m734
_journal_paper_category     QM
_journal_coeditor_code     HY2130
_publ_contact_author_name     'P\'erez, Hiram'
_publ_contact_author_address
;
Departamento de Qu\'imica Inorg\'anica
Facultad de Qu\'imica
Universidad de la Habana
Habana 10400
Cuba
;
_publ_contact_author_email     hperez@fq.uh.cu
_publ_contact_author_fax     '53(7)8780684'
_publ_contact_author_phone     '53(7)8780684'
_publ_section_title
;\
Tris[<i>N</i>-(2-furoyl)-<i>N</i>,<i>N</i>'-diphenylthioureato-\k^2^<i>O</i>,\
<i>S</i>]cobalt(III)
;
loop_
    _publ_author_name
    _publ_author_footnote
    _publ_author_address
    'P\'erez, Hiram' .
;
Departamento de Qu\'imica Inorg\'anica
Facultad de Qu\'imica
Universidad de la Habana
Habana 10400
Cuba
;
    'Corr\^ea, Rodrigo S.' .
;
Grupo de Cristalograf\'ia
Instituto de F\'isica de S\~ao Carlos
Universidade de S\~ao Paulo
S\~ao Carlos
Brazil
;
    'Plut\'in, Ana Mar\'ia' .
;
Laboratorio de S\'intesis Org\'anica
Facultad de Qu\'imica
Universidad de la Habana
Habana 10400
Cuba
;
    'O'Reilly, Beatriz' .
;
Laboratorio de S\'intesis Org\'anica
Facultad de Qu\'imica
Universidad de la Habana
Habana 10400
Cuba
;
    'Duque, Julio' .
;
Instituto de Ciencia y Tecnolog\'ia de Materiales
Universidad de la Habana
Habana 10400
Cuba
;
data_I
_audit_creation_method     'WinGX routine CIF_UPDATE'
_chemical_name_systematic
;
Tris[N-(2-furoyl)-N,N'-diphenylthioureato-\k^2^O,S]cobalt(III)
;
_chemical_formula_moiety     'C54 H39 Co N6 O6 S3'
_chemical_formula_sum     'C54 H39 Co N6 O6 S3'
_chemical_formula_iupac     '[Co (C18 H13 N2 O2 S)3]'
_chemical_formula_weight     1023.05
_symmetry_cell_setting     triclinic
_symmetry_space_group_name_H-M     'P -1'
_symmetry_space_group_name_Hall     '-P 1'
loop_
    _symmetry_equiv_pos_as_xyz
    'x, y, z'
    '-x, -y, -z'
_cell_length_a     10.0236(11)
_cell_length_b     13.1438(16)
_cell_length_c     19.388(3)
_cell_angle_alpha     79.357(7)
_cell_angle_beta     83.477(8)
_cell_angle_gamma     71.152(8)
_cell_volume     2371.8(5)
_cell_formula_units_Z     2
_cell_measurement_reflns_used     8767
_cell_measurement_theta_min     2.91
_cell_measurement_theta_max     25.35
_cell_measurement_temperature     150(2)
_exptl_crystal_description     block
_exptl_crystal_colour     green
_exptl_crystal_size_max     0.147
_exptl_crystal_size_mid     0.132
_exptl_crystal_size_min     0.020
_exptl_crystal_density_diffrn     1.432
_exptl_crystal_density_method     'not measured'
_exptl_crystal_F_000     1056
_exptl_absorpt_coefficient_mu     0.553
_exptl_absorpt_correction_type     Gaussian
_exptl_absorpt_process_details     '(Coppens <i>et al.</i>,  1965)'
_exptl_absorpt_correction_T_min     0.9547
_exptl_absorpt_correction_T_max     0.9796
_diffrn_ambient_temperature     150(2)
_diffrn_radiation_type     MoK\a
_diffrn_radiation_wavelength     0.71073
_diffrn_measurement_device_type     'Nonius KappaCCD'
_diffrn_measurement_device     '95mm CCD camera on \k-goniostat'
_diffrn_measurement_method     '\f and \w'
_diffrn_reflns_number     13609
_diffrn_reflns_av_R_equivalents     0.0919
_diffrn_reflns_theta_min     2.95
_diffrn_reflns_theta_max     25
_diffrn_reflns_theta_full     25
_diffrn_measured_fraction_theta_max     0.992
_diffrn_measured_fraction_theta_full     0.992
_diffrn_reflns_limit_h_min     -11
_diffrn_reflns_limit_h_max     11
_diffrn_reflns_limit_k_min     -15
_diffrn_reflns_limit_k_max     14
_diffrn_reflns_limit_l_min     -23
_diffrn_reflns_limit_l_max     23
_reflns_number_total     8289
_reflns_number_gt     4680
_reflns_threshold_expression     I>2\s(I)
_refine_ls_structure_factor_coef     Fsqd
_refine_ls_matrix_type     full
_refine_ls_R_factor_gt     0.0859
_refine_ls_wR_factor_ref     0.2218
_refine_ls_goodness_of_fit_ref     1.186
_refine_ls_restrained_S_all     1.186
_refine_ls_number_reflns     8289
_refine_ls_number_parameters     632
_refine_ls_number_restraints     0
_refine_ls_hydrogen_treatment     constr
_refine_ls_weighting_scheme     calc
_refine_ls_weighting_details
          'calc w=1/[\s^2^(Fo^2^)+(0.069P)^2^+0.4724P] where P=(Fo^2^+2Fc^2^)/3'
_refine_ls_shift/su_max     0.0
_refine_diff_density_max     0.508
_refine_diff_density_min     -0.527
_refine_ls_extinction_method     'SHELXL97 (Sheldrick, 2008)'
_refine_ls_extinction_coef     0.0076(14)
_refine_ls_extinction_expression
                                  'Fc^*^=kFc[1+0.001xFc^2^\l^3^/sin(2\q)]^-1/4^'
loop_
    _atom_type_symbol
    _atom_type_description
    _atom_type_scat_dispersion_real
    _atom_type_scat_dispersion_imag
    _atom_type_scat_source
    C C 0.0033 0.0016 'International Tables Vol C Tables 4.2.6.8 and 6.1.1.4'
    H H 0 0 'International Tables Vol C Tables 4.2.6.8 and 6.1.1.4'
    N N 0.0061 0.0033 'International Tables Vol C Tables 4.2.6.8 and 6.1.1.4'
    O O 0.0106 0.006 'International Tables Vol C Tables 4.2.6.8 and 6.1.1.4'
    S S 0.1246 0.1234 'International Tables Vol C Tables 4.2.6.8 and 6.1.1.4'
    Co Co 0.3494 0.9721 'International Tables Vol C Tables 4.2.6.8 and 6.1.1.4'
_computing_data_collection     'COLLECT (Nonius, 1998)'
_computing_cell_refinement     'DENZO/SCALEPACK (Otwinowski & Minor, 1997)'
_computing_data_reduction     'DENZO/SCALEPACK'
_computing_structure_solution     'SHELXS97 (Sheldrick, 2008)'
_computing_structure_refinement     'SHELXL97 (Sheldrick, 2008)'
_computing_molecular_graphics     'ORTEP-3 (Farrugia, 1997)'
_computing_publication_material     'WinGX (Farrugia, 1999)'
loop_
    _atom_site_type_symbol
    _atom_site_label
    _atom_site_fract_x
    _atom_site_fract_y
    _atom_site_fract_z
    _atom_site_U_iso_or_equiv
    _atom_site_adp_type
    _atom_site_calc_flag
    _atom_site_refinement_flags
    _atom_site_occupancy
    _atom_site_disorder_assembly
    _atom_site_disorder_group
    C C1 0.8134(7) 0.8428(6) 0.3061(3) 0.0522(17) Uani d . 1 . .
    C C2 0.6159(7) 0.8246(6) 0.2602(4) 0.0555(18) Uani d . 1 . .
    C C3 0.8605(7) 0.9270(6) 0.3268(4) 0.0588(19) Uani d . 1 . .
    C C4 0.7991(8) 1.0351(6) 0.3228(4) 0.066(2) Uani d . 1 . .
    H H4 0.7102 1.0748 0.3068 0.079 Uiso calc R 1 . .
    C C5 0.8942(10) 1.0766(8) 0.3472(5) 0.089(3) Uani d . 1 . .
    H H5 0.8798 1.149 0.3508 0.106 Uiso calc R 1 . .
    C C6 1.0102(10) 0.9925(8) 0.3645(5) 0.087(3) Uani d . 1 . .
    H H6 1.0903 0.9976 0.3818 0.104 Uiso calc R 1 . .
    C C7 0.4392(7) 1.0014(5) 0.2305(4) 0.0562(19) Uani d . 1 . .
    C C8 0.3801(7) 1.0434(6) 0.2904(5) 0.068(2) Uani d . 1 . .
    H H8 0.3778 0.9973 0.3328 0.082 Uiso calc R 1 . .
    C C9 0.3241(8) 1.1545(7) 0.2874(5) 0.073(2) Uani d . 1 . .
    H H9 0.2838 1.1836 0.3279 0.087 Uiso calc R 1 . .
    C C10 0.3278(9) 1.2218(7) 0.2253(6) 0.082(3) Uani d . 1 . .
    H H10 0.2893 1.2969 0.223 0.099 Uiso calc R 1 . .
    C C11 0.3895(9) 1.1776(7) 0.1656(5) 0.076(2) Uani d . 1 . .
    H H11 0.3928 1.2235 0.1231 0.091 Uiso calc R 1 . .
    C C12 0.4462(8) 1.0663(6) 0.1680(4) 0.062(2) Uani d . 1 . .
    H H12 0.488 1.0367 0.1278 0.075 Uiso calc R 1 . .
    C C13 0.4055(7) 0.8386(5) 0.1994(4) 0.0556(18) Uani d . 1 . .
    C C14 0.2771(7) 0.8351(6) 0.2318(4) 0.064(2) Uani d . 1 . .
    H H14 0.2509 0.8556 0.2761 0.076 Uiso calc R 1 . .
    C C15 0.1880(8) 0.8017(7) 0.1994(5) 0.077(2) Uani d . 1 . .
    H H15 0.1024 0.7974 0.2218 0.093 Uiso calc R 1 . .
    C C16 0.2263(8) 0.7744(6) 0.1329(5) 0.073(2) Uani d . 1 . .
    H H16 0.1659 0.7529 0.1099 0.087 Uiso calc R 1 . .
    C C17 0.3530(8) 0.7791(6) 0.1013(4) 0.067(2) Uani d . 1 . .
    H H17 0.3786 0.7603 0.0566 0.08 Uiso calc R 1 . .
    C C18 0.4443(7) 0.8113(6) 0.1343(4) 0.0613(19) Uani d . 1 . .
    H H18 0.5307 0.8141 0.1123 0.074 Uiso calc R 1 . .
    C C19 0.8633(7) 0.7096(5) 0.1301(4) 0.0530(17) Uani d . 1 . .
    C C20 0.8537(6) 0.5288(5) 0.1438(4) 0.0521(17) Uani d . 1 . .
    C C21 0.8372(7) 0.8086(5) 0.0784(4) 0.0529(17) Uani d . 1 . .
    C C22 0.7907(8) 0.8320(6) 0.0137(4) 0.064(2) Uani d . 1 . .
    H H22 0.7667 0.7857 -0.0101 0.077 Uiso calc R 1 . .
    C C23 0.7852(9) 0.9420(6) -0.0116(5) 0.076(2) Uani d . 1 . .
    H H23 0.7561 0.9819 -0.0551 0.091 Uiso calc R 1 . .
    C C24 0.8294(8) 0.9762(7) 0.0388(4) 0.070(2) Uani d . 1 . .
    H H24 0.8379 1.0454 0.0355 0.084 Uiso calc R 1 . .
    C C25 0.7778(7) 0.4928(6) 0.0372(4) 0.0527(17) Uani d . 1 . .
    C C26 0.6395(7) 0.5639(6) 0.0319(4) 0.065(2) Uani d . 1 . .
    H H26 0.588 0.5922 0.0708 0.078 Uiso calc R 1 . .
    C C27 0.5821(8) 0.5905(7) -0.0333(4) 0.066(2) Uani d . 1 . .
    H H27 0.4905 0.6376 -0.038 0.079 Uiso calc R 1 . .
    C C28 0.6569(8) 0.5492(6) -0.0910(4) 0.067(2) Uani d . 1 . .
    H H28 0.6169 0.5683 -0.1344 0.081 Uiso calc R 1 . .
    C C29 0.7912(7) 0.4796(6) -0.0840(4) 0.0608(19) Uani d . 1 . .
    H H29 0.842 0.4503 -0.1227 0.073 Uiso calc R 1 . .
    C C30 0.8521(7) 0.4524(6) -0.0202(4) 0.0576(18) Uani d . 1 . .
    H H30 0.9443 0.4062 -0.0163 0.069 Uiso calc R 1 . .
    C C31 0.8687(7) 0.3430(5) 0.1307(4) 0.0546(18) Uani d . 1 . .
    C C32 0.7627(8) 0.2952(6) 0.1373(4) 0.0598(19) Uani d . 1 . .
    H H32 0.67 0.3382 0.1298 0.072 Uiso calc R 1 . .
    C C33 0.7944(8) 0.1840(6) 0.1550(4) 0.069(2) Uani d . 1 . .
    H H33 0.7231 0.1521 0.1581 0.083 Uiso calc R 1 . .
    C C34 0.9307(9) 0.1195(6) 0.1682(4) 0.068(2) Uani d . 1 . .
    H H34 0.9513 0.0445 0.1806 0.081 Uiso calc R 1 . .
    C C35 1.0364(8) 0.1675(6) 0.1628(4) 0.067(2) Uani d . 1 . .
    H H35 1.1283 0.1248 0.1724 0.081 Uiso calc R 1 . .
    C C36 1.0056(7) 0.2786(6) 0.1432(4) 0.0593(19) Uani d . 1 . .
    H H36 1.0775 0.3103 0.1383 0.071 Uiso calc R 1 . .
    C C37 1.1649(7) 0.4839(6) 0.3130(4) 0.0509(17) Uani d . 1 . .
    C C38 1.0025(7) 0.4247(6) 0.3945(4) 0.0541(18) Uani d . 1 . .
    C C39 1.3184(7) 0.4579(6) 0.2980(4) 0.0518(17) Uani d . 1 . .
    C C40 1.4255(8) 0.3729(6) 0.3245(4) 0.0600(19) Uani d . 1 . .
    H H40 1.4202 0.3139 0.3582 0.072 Uiso calc R 1 . .
    C C41 1.5501(8) 0.3934(8) 0.2891(5) 0.080(3) Uani d . 1 . .
    H H41 1.6426 0.3489 0.2953 0.096 Uiso calc R 1 . .
    C C42 1.5094(8) 0.4877(8) 0.2457(5) 0.077(3) Uani d . 1 . .
    H H42 1.57 0.52 0.2168 0.093 Uiso calc R 1 . .
    C C43 0.8608(7) 0.3438(6) 0.4858(4) 0.0571(18) Uani d . 1 . .
    C C44 0.8498(8) 0.3463(6) 0.5573(4) 0.062(2) Uani d . 1 . .
    H H44 0.9256 0.3484 0.5799 0.075 Uiso calc R 1 . .
    C C45 0.7243(9) 0.3454(6) 0.5943(4) 0.070(2) Uani d . 1 . .
    H H45 0.7162 0.3463 0.6425 0.084 Uiso calc R 1 . .
    C C46 0.6115(9) 0.3433(7) 0.5617(5) 0.080(2) Uani d . 1 . .
    H H46 0.5271 0.344 0.5873 0.096 Uiso calc R 1 . .
    C C47 0.6237(9) 0.3400(8) 0.4914(5) 0.088(3) Uani d . 1 . .
    H H47 0.547 0.3383 0.4693 0.105 Uiso calc R 1 . .
    C C48 0.7462(8) 0.3392(7) 0.4529(4) 0.079(2) Uani d . 1 . .
    H H48 0.7537 0.3355 0.4051 0.095 Uiso calc R 1 . .
    C C49 1.1159(7) 0.2534(6) 0.4715(4) 0.0565(18) Uani d . 1 . .
    C C50 1.2270(8) 0.2720(7) 0.4956(4) 0.069(2) Uani d . 1 . .
    H H50 1.2286 0.3428 0.494 0.083 Uiso calc R 1 . .
    C C51 1.3385(9) 0.1833(9) 0.5227(5) 0.087(3) Uani d . 1 . .
    H H51 1.4146 0.1948 0.5398 0.104 Uiso calc R 1 . .
    C C52 1.3359(11) 0.0805(9) 0.5241(5) 0.099(3) Uani d . 1 . .
    H H52 1.4103 0.0222 0.5429 0.119 Uiso calc R 1 . .
    C C53 1.2261(12) 0.0598(8) 0.4984(5) 0.099(3) Uani d . 1 . .
    H H53 1.2264 -0.0111 0.4985 0.119 Uiso calc R 1 . .
    C C54 1.1151(9) 0.1486(7) 0.4724(4) 0.074(2) Uani d . 1 . .
    H H54 1.039 0.1372 0.4553 0.088 Uiso calc R 1 . .
    N N1 0.6891(6) 0.8853(5) 0.2768(3) 0.0576(15) Uani d . 1 . .
    N N2 0.4907(5) 0.8844(4) 0.2321(3) 0.0546(15) Uani d . 1 . .
    N N3 0.8304(5) 0.6293(4) 0.1078(3) 0.0515(14) Uani d . 1 . .
    N N4 0.8344(6) 0.4568(4) 0.1060(3) 0.0549(15) Uani d . 1 . .
    N N5 1.1304(6) 0.4083(5) 0.3616(3) 0.0549(15) Uani d . 1 . .
    N N6 0.9923(5) 0.3427(5) 0.4472(3) 0.0543(15) Uani d . 1 . .
    O O1 0.8953(4) 0.7458(4) 0.3172(2) 0.0539(12) Uani d . 1 . .
    O O2 0.9919(5) 0.8962(4) 0.3525(3) 0.0744(15) Uani d . 1 . .
    O O3 0.9116(4) 0.7098(4) 0.1875(2) 0.0517(11) Uani d . 1 . .
    O O4 0.8609(5) 0.8976(4) 0.0959(3) 0.0662(14) Uani d . 1 . .
    O O5 1.0897(4) 0.5727(4) 0.2805(2) 0.0533(12) Uani d . 1 . .
    O O6 1.3660(5) 0.5297(4) 0.2500(3) 0.0701(14) Uani d . 1 . .
    S S1 0.65537(17) 0.68586(14) 0.27060(10) 0.0546(5) Uani d . 1 . .
    S S2 0.89274(18) 0.48093(14) 0.22979(10) 0.0528(5) Uani d . 1 . .
    S S3 0.85482(18) 0.53514(16) 0.38161(10) 0.0602(5) Uani d . 1 . .
    Co Co1 0.88802(9) 0.62353(7) 0.27666(5) 0.0511(3) Uani d . 1 . .
loop_
    _atom_site_aniso_label
    _atom_site_aniso_U_11
    _atom_site_aniso_U_22
    _atom_site_aniso_U_33
    _atom_site_aniso_U_12
    _atom_site_aniso_U_13
    _atom_site_aniso_U_23
    C1 0.050(4) 0.064(5) 0.046(4) -0.018(4) -0.008(3) -0.015(4)
    C2 0.049(4) 0.056(4) 0.060(5) -0.010(3) -0.011(3) -0.011(4)
    C3 0.051(4) 0.072(5) 0.058(5) -0.019(4) -0.013(4) -0.015(4)
    C4 0.064(5) 0.060(5) 0.080(6) -0.017(4) -0.013(4) -0.022(4)
    C5 0.101(7) 0.073(6) 0.108(8) -0.034(5) -0.016(6) -0.033(5)
    C6 0.087(6) 0.095(7) 0.105(7) -0.046(6) -0.010(5) -0.046(6)
    C7 0.053(4) 0.042(4) 0.075(5) -0.007(3) -0.018(4) -0.017(4)
    C8 0.062(5) 0.065(5) 0.077(6) -0.011(4) -0.009(4) -0.021(4)
    C9 0.070(5) 0.066(5) 0.088(7) -0.019(4) 0.002(5) -0.033(5)
    C10 0.081(6) 0.057(5) 0.114(8) -0.014(4) -0.036(6) -0.025(6)
    C11 0.088(6) 0.058(5) 0.086(7) -0.024(4) -0.026(5) -0.006(5)
    C12 0.073(5) 0.048(4) 0.070(5) -0.018(4) -0.019(4) -0.010(4)
    C13 0.049(4) 0.047(4) 0.068(5) -0.009(3) -0.013(4) -0.008(4)
    C14 0.056(4) 0.065(5) 0.075(6) -0.024(4) 0.001(4) -0.017(4)
    C15 0.055(5) 0.068(5) 0.115(8) -0.022(4) -0.012(5) -0.018(5)
    C16 0.058(5) 0.046(4) 0.118(8) -0.010(3) -0.030(5) -0.016(5)
    C17 0.065(5) 0.060(5) 0.073(6) -0.006(4) -0.022(4) -0.016(4)
    C18 0.050(4) 0.069(5) 0.069(5) -0.014(3) -0.007(4) -0.026(4)
    C19 0.048(4) 0.051(4) 0.058(5) -0.013(3) -0.005(3) -0.007(4)
    C20 0.044(4) 0.047(4) 0.067(5) -0.017(3) -0.003(3) -0.009(4)
    C21 0.054(4) 0.050(4) 0.058(5) -0.019(3) -0.007(3) -0.009(3)
    C22 0.075(5) 0.056(5) 0.063(5) -0.018(4) -0.022(4) -0.008(4)
    C23 0.092(6) 0.058(5) 0.069(6) -0.011(4) -0.022(5) 0.001(4)
    C24 0.088(6) 0.059(5) 0.063(5) -0.024(4) -0.007(4) -0.003(4)
    C25 0.058(4) 0.054(4) 0.052(4) -0.019(3) -0.014(3) -0.011(3)
    C26 0.054(4) 0.074(5) 0.066(5) -0.013(4) -0.011(4) -0.018(4)
    C27 0.053(4) 0.083(6) 0.060(5) -0.012(4) -0.010(4) -0.020(4)
    C28 0.071(5) 0.073(5) 0.065(5) -0.030(4) -0.014(4) -0.010(4)
    C29 0.060(4) 0.062(5) 0.063(5) -0.016(4) -0.002(4) -0.024(4)
    C30 0.053(4) 0.068(5) 0.054(5) -0.016(3) -0.007(4) -0.020(4)
    C31 0.063(4) 0.048(4) 0.057(5) -0.016(3) -0.013(4) -0.013(3)
    C32 0.056(4) 0.058(5) 0.071(5) -0.022(4) -0.013(4) -0.013(4)
    C33 0.075(5) 0.067(5) 0.072(6) -0.029(4) -0.007(4) -0.014(4)
    C34 0.081(5) 0.049(4) 0.075(6) -0.019(4) -0.007(4) -0.016(4)
    C35 0.062(5) 0.050(4) 0.079(6) -0.001(4) -0.017(4) -0.006(4)
    C36 0.057(4) 0.052(4) 0.067(5) -0.011(3) -0.012(4) -0.008(4)
    C37 0.047(4) 0.058(4) 0.055(4) -0.022(3) -0.003(3) -0.018(4)
    C38 0.043(4) 0.064(5) 0.059(5) -0.018(3) -0.008(3) -0.015(4)
    C39 0.057(4) 0.054(4) 0.047(4) -0.020(3) 0.003(3) -0.012(3)
    C40 0.062(5) 0.058(5) 0.060(5) -0.014(4) -0.019(4) -0.008(4)
    C41 0.043(4) 0.100(7) 0.098(7) -0.004(4) -0.019(5) -0.037(6)
    C42 0.044(4) 0.113(7) 0.089(7) -0.027(5) 0.005(4) -0.052(6)
    C43 0.054(4) 0.065(5) 0.054(5) -0.025(3) 0.002(4) -0.007(4)
    C44 0.063(5) 0.073(5) 0.055(5) -0.027(4) 0.005(4) -0.013(4)
    C45 0.089(6) 0.078(5) 0.051(5) -0.033(5) 0.008(4) -0.025(4)
    C46 0.066(5) 0.100(7) 0.081(7) -0.034(5) 0.006(5) -0.021(5)
    C47 0.059(5) 0.136(9) 0.084(7) -0.050(5) 0.001(5) -0.022(6)
    C48 0.069(5) 0.116(7) 0.070(6) -0.043(5) -0.012(4) -0.029(5)
    C49 0.057(4) 0.051(4) 0.061(5) -0.014(3) -0.007(4) -0.011(4)
    C50 0.065(5) 0.069(5) 0.070(5) -0.012(4) -0.011(4) -0.012(4)
    C51 0.061(5) 0.103(8) 0.080(6) -0.008(5) -0.022(4) 0.004(6)
    C52 0.079(7) 0.090(8) 0.091(8) 0.010(6) 0.010(6) 0.004(6)
    C53 0.114(8) 0.066(6) 0.090(7) 0.006(6) 0.000(6) -0.008(5)
    C54 0.082(6) 0.070(5) 0.070(6) -0.022(5) -0.005(4) -0.015(4)
    N1 0.046(3) 0.058(4) 0.071(4) -0.012(3) -0.014(3) -0.015(3)
    N2 0.042(3) 0.056(4) 0.072(4) -0.016(3) -0.015(3) -0.017(3)
    N3 0.052(3) 0.048(3) 0.059(4) -0.016(3) -0.012(3) -0.013(3)
    N4 0.060(3) 0.046(3) 0.062(4) -0.018(3) -0.011(3) -0.008(3)
    N5 0.054(3) 0.054(3) 0.057(4) -0.017(3) -0.009(3) -0.008(3)
    N6 0.048(3) 0.059(4) 0.057(4) -0.017(3) -0.008(3) -0.005(3)
    O1 0.045(2) 0.057(3) 0.061(3) -0.011(2) -0.012(2) -0.016(2)
    O2 0.062(3) 0.082(4) 0.089(4) -0.021(3) -0.010(3) -0.038(3)
    O3 0.045(2) 0.058(3) 0.055(3) -0.015(2) -0.009(2) -0.014(2)
    O4 0.073(3) 0.058(3) 0.072(4) -0.024(3) -0.012(3) -0.010(3)
    O5 0.051(3) 0.056(3) 0.054(3) -0.013(2) -0.010(2) -0.011(2)
    O6 0.059(3) 0.081(4) 0.077(4) -0.026(3) 0.000(3) -0.023(3)
    S1 0.0444(9) 0.0532(10) 0.0670(12) -0.0134(8) -0.0088(8) -0.0113(9)
    S2 0.0522(10) 0.0526(10) 0.0546(11) -0.0147(8) -0.0077(8) -0.0111(8)
    S3 0.0510(10) 0.0651(12) 0.0587(12) -0.0097(9) -0.0024(9) -0.0108(9)
    Co1 0.0441(5) 0.0536(6) 0.0563(6) -0.0120(4) -0.0081(4) -0.0130(5)
_geom_special_details
;
All e.s.d.'s (except the e.s.d. in the dihedral angle between two l.s. planes)
are estimated using the full covariance matrix. The cell e.s.d.'s are taken
into account individually in the estimation of e.s.d.'s in distances, angles
and torsion angles; correlations between e.s.d.'s in cell parameters are only
used when they are defined by crystal symmetry. An approximate (isotropic)
treatment of cell e.s.d.'s is used for estimating e.s.d.'s involving l.s.
planes.
;
loop_
    _geom_bond_atom_site_label_1
    _geom_bond_atom_site_label_2
    _geom_bond_site_symmetry_2
    _geom_bond_distance
    _geom_bond_publ_flag
    C1 O1 . 1.268(8) ?
    C1 N1 . 1.335(8) ?
    C1 C3 . 1.468(10) ?
    C2 N1 . 1.343(8) ?
    C2 N2 . 1.361(8) ?
    C2 S1 . 1.714(7) ?
    C3 C4 . 1.344(10) ?
    C3 O2 . 1.371(8) ?
    C4 C5 . 1.402(11) ?
    C4 H4 . 0.93 ?
    C5 C6 . 1.344(12) ?
    C5 H5 . 0.93 ?
    C6 O2 . 1.400(9) ?
    C6 H6 . 0.93 ?
    C7 C12 . 1.356(10) ?
    C7 C8 . 1.370(10) ?
    C7 N2 . 1.451(8) ?
    C8 C9 . 1.378(10) ?
    C8 H8 . 0.93 ?
    C9 C10 . 1.361(11) ?
    C9 H9 . 0.93 ?
    C10 C11 . 1.384(12) ?
    C10 H10 . 0.93 ?
    C11 C12 . 1.382(10) ?
    C11 H11 . 0.93 ?
    C12 H12 . 0.93 ?
    C13 C18 . 1.356(10) ?
    C13 C14 . 1.377(9) ?
    C13 N2 . 1.445(8) ?
    C14 C15 . 1.368(10) ?
    C14 H14 . 0.93 ?
    C15 C16 . 1.380(12) ?
    C15 H15 . 0.93 ?
    C16 C17 . 1.361(11) ?
    C16 H16 . 0.93 ?
    C17 C18 . 1.382(10) ?
    C17 H17 . 0.93 ?
    C18 H18 . 0.93 ?
    C19 O3 . 1.263(8) ?
    C19 N3 . 1.355(9) ?
    C19 C21 . 1.458(9) ?
    C20 N3 . 1.336(8) ?
    C20 N4 . 1.370(8) ?
    C20 S2 . 1.712(7) ?
    C21 C22 . 1.336(9) ?
    C21 O4 . 1.371(8) ?
    C22 C23 . 1.423(10) ?
    C22 H22 . 0.93 ?
    C23 C24 . 1.320(11) ?
    C23 H23 . 0.93 ?
    C24 O4 . 1.356(8) ?
    C24 H24 . 0.93 ?
    C25 C30 . 1.360(9) ?
    C25 C26 . 1.402(9) ?
    C25 N4 . 1.444(8) ?
    C26 C27 . 1.387(9) ?
    C26 H26 . 0.93 ?
    C27 C28 . 1.372(10) ?
    C27 H27 . 0.93 ?
    C28 C29 . 1.366(10) ?
    C28 H28 . 0.93 ?
    C29 C30 . 1.378(9) ?
    C29 H29 . 0.93 ?
    C30 H30 . 0.93 ?
    C31 C36 . 1.381(9) ?
    C31 C32 . 1.383(9) ?
    C31 N4 . 1.423(8) ?
    C32 C33 . 1.376(10) ?
    C32 H32 . 0.93 ?
    C33 C34 . 1.379(10) ?
    C33 H33 . 0.93 ?
    C34 C35 . 1.383(10) ?
    C34 H34 . 0.93 ?
    C35 C36 . 1.379(9) ?
    C35 H35 . 0.93 ?
    C36 H36 . 0.93 ?
    C37 O5 . 1.263(7) ?
    C37 N5 . 1.340(8) ?
    C37 C39 . 1.470(9) ?
    C38 N5 . 1.335(8) ?
    C38 N6 . 1.362(8) ?
    C38 S3 . 1.710(7) ?
    C39 C40 . 1.342(9) ?
    C39 O6 . 1.361(8) ?
    C40 C41 . 1.434(11) ?
    C40 H40 . 0.93 ?
    C41 C42 . 1.333(11) ?
    C41 H41 . 0.93 ?
    C42 O6 . 1.362(8) ?
    C42 H42 . 0.93 ?
    C43 C44 . 1.383(10) ?
    C43 C48 . 1.399(9) ?
    C43 N6 . 1.437(8) ?
    C44 C45 . 1.378(10) ?
    C44 H44 . 0.93 ?
    C45 C46 . 1.367(10) ?
    C45 H45 . 0.93 ?
    C46 C47 . 1.362(11) ?
    C46 H46 . 0.93 ?
    C47 C48 . 1.361(11) ?
    C47 H47 . 0.93 ?
    C48 H48 . 0.93 ?
    C49 C50 . 1.362(10) ?
    C49 C54 . 1.376(10) ?
    C49 N6 . 1.458(8) ?
    C50 C51 . 1.397(10) ?
    C50 H50 . 0.93 ?
    C51 C52 . 1.356(13) ?
    C51 H51 . 0.93 ?
    C52 C53 . 1.379(14) ?
    C52 H52 . 0.93 ?
    C53 C54 . 1.388(14) ?
    C53 H53 . 0.93 ?
    C54 H54 . 0.93 ?
    O1 Co1 . 1.939(5) y
    O3 Co1 . 1.920(5) y
    O5 Co1 . 1.919(4) y
    S1 Co1 . 2.217(2) y
    S2 Co1 . 2.214(2) y
    S3 Co1 . 2.196(2) y
loop_
    _geom_angle_atom_site_label_1
    _geom_angle_atom_site_label_2
    _geom_angle_atom_site_label_3
    _geom_angle_site_symmetry_1
    _geom_angle_site_symmetry_3
    _geom_angle
    _geom_angle_publ_flag
    O1 C1 N1 . . 131.6(7) ?
    O1 C1 C3 . . 116.8(6) ?
    N1 C1 C3 . . 111.5(6) ?
    N1 C2 N2 . . 113.6(6) ?
    N1 C2 S1 . . 130.0(5) ?
    N2 C2 S1 . . 116.5(5) ?
    C4 C3 O2 . . 110.6(7) ?
    C4 C3 C1 . . 131.4(7) ?
    O2 C3 C1 . . 117.9(6) ?
    C3 C4 C5 . . 107.1(7) ?
    C3 C4 H4 . . 126.4 ?
    C5 C4 H4 . . 126.4 ?
    C6 C5 C4 . . 107.5(8) ?
    C6 C5 H5 . . 126.3 ?
    C4 C5 H5 . . 126.3 ?
    C5 C6 O2 . . 109.5(7) ?
    C5 C6 H6 . . 125.2 ?
    O2 C6 H6 . . 125.2 ?
    C12 C7 C8 . . 121.8(7) ?
    C12 C7 N2 . . 118.2(7) ?
    C8 C7 N2 . . 120.0(7) ?
    C7 C8 C9 . . 119.5(8) ?
    C7 C8 H8 . . 120.2 ?
    C9 C8 H8 . . 120.2 ?
    C10 C9 C8 . . 120.1(9) ?
    C10 C9 H9 . . 119.9 ?
    C8 C9 H9 . . 119.9 ?
    C9 C10 C11 . . 119.3(8) ?
    C9 C10 H10 . . 120.3 ?
    C11 C10 H10 . . 120.3 ?
    C12 C11 C10 . . 121.0(8) ?
    C12 C11 H11 . . 119.5 ?
    C10 C11 H11 . . 119.5 ?
    C7 C12 C11 . . 118.2(8) ?
    C7 C12 H12 . . 120.9 ?
    C11 C12 H12 . . 120.9 ?
    C18 C13 C14 . . 120.7(7) ?
    C18 C13 N2 . . 120.1(7) ?
    C14 C13 N2 . . 118.8(7) ?
    C15 C14 C13 . . 120.4(8) ?
    C15 C14 H14 . . 119.8 ?
    C13 C14 H14 . . 119.8 ?
    C14 C15 C16 . . 119.2(8) ?
    C14 C15 H15 . . 120.4 ?
    C16 C15 H15 . . 120.4 ?
    C17 C16 C15 . . 119.7(8) ?
    C17 C16 H16 . . 120.1 ?
    C15 C16 H16 . . 120.1 ?
    C16 C17 C18 . . 121.2(8) ?
    C16 C17 H17 . . 119.4 ?
    C18 C17 H17 . . 119.4 ?
    C13 C18 C17 . . 118.7(7) ?
    C13 C18 H18 . . 120.6 ?
    C17 C18 H18 . . 120.6 ?
    O3 C19 N3 . . 129.7(6) ?
    O3 C19 C21 . . 117.7(6) ?
    N3 C19 C21 . . 112.6(6) ?
    N3 C20 N4 . . 113.4(6) ?
    N3 C20 S2 . . 129.6(6) ?
    N4 C20 S2 . . 116.8(5) ?
    C22 C21 O4 . . 110.2(6) ?
    C22 C21 C19 . . 131.5(7) ?
    O4 C21 C19 . . 118.3(6) ?
    C21 C22 C23 . . 106.3(7) ?
    C21 C22 H22 . . 126.9 ?
    C23 C22 H22 . . 126.9 ?
    C24 C23 C22 . . 106.6(7) ?
    C24 C23 H23 . . 126.7 ?
    C22 C23 H23 . . 126.7 ?
    C23 C24 O4 . . 111.3(7) ?
    C23 C24 H24 . . 124.4 ?
    O4 C24 H24 . . 124.4 ?
    C30 C25 C26 . . 120.5(6) ?
    C30 C25 N4 . . 121.1(6) ?
    C26 C25 N4 . . 118.3(7) ?
    C27 C26 C25 . . 117.8(7) ?
    C27 C26 H26 . . 121.1 ?
    C25 C26 H26 . . 121.1 ?
    C28 C27 C26 . . 121.7(7) ?
    C28 C27 H27 . . 119.2 ?
    C26 C27 H27 . . 119.2 ?
    C29 C28 C27 . . 119.1(7) ?
    C29 C28 H28 . . 120.4 ?
    C27 C28 H28 . . 120.4 ?
    C28 C29 C30 . . 120.8(7) ?
    C28 C29 H29 . . 119.6 ?
    C30 C29 H29 . . 119.6 ?
    C25 C30 C29 . . 120.2(7) ?
    C25 C30 H30 . . 119.9 ?
    C29 C30 H30 . . 119.9 ?
    C36 C31 C32 . . 119.5(6) ?
    C36 C31 N4 . . 121.9(6) ?
    C32 C31 N4 . . 118.4(6) ?
    C33 C32 C31 . . 120.0(7) ?
    C33 C32 H32 . . 120 ?
    C31 C32 H32 . . 120 ?
    C32 C33 C34 . . 120.7(7) ?
    C32 C33 H33 . . 119.6 ?
    C34 C33 H33 . . 119.6 ?
    C33 C34 C35 . . 119.3(7) ?
    C33 C34 H34 . . 120.3 ?
    C35 C34 H34 . . 120.3 ?
    C36 C35 C34 . . 120.1(7) ?
    C36 C35 H35 . . 120 ?
    C34 C35 H35 . . 120 ?
    C35 C36 C31 . . 120.4(7) ?
    C35 C36 H36 . . 119.8 ?
    C31 C36 H36 . . 119.8 ?
    O5 C37 N5 . . 131.3(6) ?
    O5 C37 C39 . . 116.2(6) ?
    N5 C37 C39 . . 112.4(6) ?
    N5 C38 N6 . . 114.3(6) ?
    N5 C38 S3 . . 129.0(6) ?
    N6 C38 S3 . . 116.7(5) ?
    C40 C39 O6 . . 111.4(6) ?
    C40 C39 C37 . . 130.9(7) ?
    O6 C39 C37 . . 117.6(6) ?
    C39 C40 C41 . . 104.7(7) ?
    C39 C40 H40 . . 127.6 ?
    C41 C40 H40 . . 127.6 ?
    C42 C41 C40 . . 107.6(7) ?
    C42 C41 H41 . . 126.2 ?
    C40 C41 H41 . . 126.2 ?
    C41 C42 O6 . . 110.0(8) ?
    C41 C42 H42 . . 125 ?
    O6 C42 H42 . . 125 ?
    C44 C43 C48 . . 119.8(7) ?
    C44 C43 N6 . . 118.9(6) ?
    C48 C43 N6 . . 121.3(7) ?
    C45 C44 C43 . . 118.7(7) ?
    C45 C44 H44 . . 120.6 ?
    C43 C44 H44 . . 120.6 ?
    C46 C45 C44 . . 121.3(8) ?
    C46 C45 H45 . . 119.3 ?
    C44 C45 H45 . . 119.3 ?
    C47 C46 C45 . . 119.5(8) ?
    C47 C46 H46 . . 120.2 ?
    C45 C46 H46 . . 120.2 ?
    C48 C47 C46 . . 121.2(8) ?
    C48 C47 H47 . . 119.4 ?
    C46 C47 H47 . . 119.4 ?
    C47 C48 C43 . . 119.4(8) ?
    C47 C48 H48 . . 120.3 ?
    C43 C48 H48 . . 120.3 ?
    C50 C49 C54 . . 120.5(7) ?
    C50 C49 N6 . . 121.4(7) ?
    C54 C49 N6 . . 118.1(7) ?
    C49 C50 C51 . . 119.0(8) ?
    C49 C50 H50 . . 120.5 ?
    C51 C50 H50 . . 120.5 ?
    C52 C51 C50 . . 120.0(9) ?
    C52 C51 H51 . . 120 ?
    C50 C51 H51 . . 120 ?
    C51 C52 C53 . . 121.9(9) ?
    C51 C52 H52 . . 119.1 ?
    C53 C52 H52 . . 119.1 ?
    C52 C53 C54 . . 117.5(10) ?
    C52 C53 H53 . . 121.2 ?
    C54 C53 H53 . . 121.2 ?
    C49 C54 C53 . . 121.1(9) ?
    C49 C54 H54 . . 119.5 ?
    C53 C54 H54 . . 119.5 ?
    C1 N1 C2 . . 123.2(6) ?
    C2 N2 C13 . . 123.4(6) ?
    C2 N2 C7 . . 120.3(5) ?
    C13 N2 C7 . . 116.2(5) ?
    C20 N3 C19 . . 123.9(6) ?
    C20 N4 C31 . . 123.1(6) ?
    C20 N4 C25 . . 121.3(5) ?
    C31 N4 C25 . . 115.6(6) ?
    C38 N5 C37 . . 123.1(6) ?
    C38 N6 C43 . . 121.9(6) ?
    C38 N6 C49 . . 121.9(6) ?
    C43 N6 C49 . . 116.0(6) ?
    C1 O1 Co1 . . 126.7(4) ?
    C3 O2 C6 . . 105.2(6) ?
    C19 O3 Co1 . . 127.0(4) ?
    C24 O4 C21 . . 105.7(6) ?
    C37 O5 Co1 . . 127.7(4) ?
    C39 O6 C42 . . 106.3(6) ?
    C2 S1 Co1 . . 104.5(2) ?
    C20 S2 Co1 . . 106.4(2) ?
    C38 S3 Co1 . . 106.0(3) ?
    O5 Co1 O3 . . 88.20(19) y
    O5 Co1 O1 . . 85.77(19) y
    O3 Co1 O1 . . 85.5(2) y
    O5 Co1 S3 . . 93.19(15) y
    O3 Co1 S3 . . 176.11(15) y
    O1 Co1 S3 . . 90.95(15) y
    O5 Co1 S2 . . 91.05(15) y
    O3 Co1 S2 . . 93.98(15) y
    O1 Co1 S2 . . 176.80(14) y
    S3 Co1 S2 . . 89.62(8) y
    O5 Co1 S1 . . 178.62(16) y
    O3 Co1 S1 . . 90.58(13) y
    O1 Co1 S1 . . 93.51(14) y
    S3 Co1 S1 . . 87.99(7) y
    S2 Co1 S1 . . 89.66(7) y
loop_
    _geom_torsion_atom_site_label_1
    _geom_torsion_atom_site_label_2
    _geom_torsion_atom_site_label_3
    _geom_torsion_atom_site_label_4
    _geom_torsion_site_symmetry_1
    _geom_torsion_site_symmetry_2
    _geom_torsion_site_symmetry_3
    _geom_torsion_site_symmetry_4
    _geom_torsion
    _geom_torsion_publ_flag
    O1 C1 C3 C4 . . . . -179.4(8) ?
    N1 C1 C3 C4 . . . . 1.9(12) ?
    O1 C1 C3 O2 . . . . 3.8(10) ?
    N1 C1 C3 O2 . . . . -174.9(6) ?
    O2 C3 C4 C5 . . . . -0.3(10) ?
    C1 C3 C4 C5 . . . . -177.3(8) ?
    C3 C4 C5 C6 . . . . 0.6(11) ?
    C4 C5 C6 O2 . . . . -0.6(11) ?
    C12 C7 C8 C9 . . . . 1.0(11) ?
    N2 C7 C8 C9 . . . . -176.2(6) ?
    C7 C8 C9 C10 . . . . -0.1(12) ?
    C8 C9 C10 C11 . . . . -0.6(12) ?
    C9 C10 C11 C12 . . . . 0.5(12) ?
    C8 C7 C12 C11 . . . . -1.1(11) ?
    N2 C7 C12 C11 . . . . 176.2(6) ?
    C10 C11 C12 C7 . . . . 0.3(12) ?
    C18 C13 C14 C15 . . . . 1.4(11) ?
    N2 C13 C14 C15 . . . . 173.9(6) ?
    C13 C14 C15 C16 . . . . -1.8(11) ?
    C14 C15 C16 C17 . . . . 1.2(11) ?
    C15 C16 C17 C18 . . . . -0.3(11) ?
    C14 C13 C18 C17 . . . . -0.5(11) ?
    N2 C13 C18 C17 . . . . -172.9(6) ?
    C16 C17 C18 C13 . . . . -0.1(11) ?
    O3 C19 C21 C22 . . . . 178.2(8) ?
    N3 C19 C21 C22 . . . . -1.8(11) ?
    O3 C19 C21 O4 . . . . -2.7(9) ?
    N3 C19 C21 O4 . . . . 177.4(6) ?
    O4 C21 C22 C23 . . . . 0.3(9) ?
    C19 C21 C22 C23 . . . . 179.5(7) ?
    C21 C22 C23 C24 . . . . 0.6(9) ?
    C22 C23 C24 O4 . . . . -1.2(10) ?
    C30 C25 C26 C27 . . . . 0.2(11) ?
    N4 C25 C26 C27 . . . . -174.6(7) ?
    C25 C26 C27 C28 . . . . 0.1(12) ?
    C26 C27 C28 C29 . . . . 0.4(12) ?
    C27 C28 C29 C30 . . . . -1.1(12) ?
    C26 C25 C30 C29 . . . . -1.0(11) ?
    N4 C25 C30 C29 . . . . 173.7(6) ?
    C28 C29 C30 C25 . . . . 1.4(11) ?
    C36 C31 C32 C33 . . . . -1.1(11) ?
    N4 C31 C32 C33 . . . . 174.2(7) ?
    C31 C32 C33 C34 . . . . 1.8(12) ?
    C32 C33 C34 C35 . . . . -0.7(12) ?
    C33 C34 C35 C36 . . . . -1.1(12) ?
    C34 C35 C36 C31 . . . . 1.8(12) ?
    C32 C31 C36 C35 . . . . -0.7(11) ?
    N4 C31 C36 C35 . . . . -175.8(7) ?
    O5 C37 C39 C40 . . . . 178.2(7) ?
    N5 C37 C39 C40 . . . . 0.1(11) ?
    O5 C37 C39 O6 . . . . -1.3(9) ?
    N5 C37 C39 O6 . . . . -179.3(6) ?
    O6 C39 C40 C41 . . . . -0.7(9) ?
    C37 C39 C40 C41 . . . . 179.8(7) ?
    C39 C40 C41 C42 . . . . 0.8(9) ?
    C40 C41 C42 O6 . . . . -0.6(10) ?
    C48 C43 C44 C45 . . . . -0.8(11) ?
    N6 C43 C44 C45 . . . . -178.9(7) ?
    C43 C44 C45 C46 . . . . -0.6(12) ?
    C44 C45 C46 C47 . . . . 1.1(14) ?
    C45 C46 C47 C48 . . . . -0.2(15) ?
    C46 C47 C48 C43 . . . . -1.2(14) ?
    C44 C43 C48 C47 . . . . 1.7(13) ?
    N6 C43 C48 C47 . . . . 179.8(7) ?
    C54 C49 C50 C51 . . . . -1.5(12) ?
    N6 C49 C50 C51 . . . . 175.6(7) ?
    C49 C50 C51 C52 . . . . 0.7(13) ?
    C50 C51 C52 C53 . . . . 0.9(15) ?
    C51 C52 C53 C54 . . . . -1.6(15) ?
    C50 C49 C54 C53 . . . . 0.7(13) ?
    N6 C49 C54 C53 . . . . -176.5(8) ?
    C52 C53 C54 C49 . . . . 0.8(14) ?
    O1 C1 N1 C2 . . . . 8.9(12) ?
    C3 C1 N1 C2 . . . . -172.6(6) ?
    N2 C2 N1 C1 . . . . 178.9(6) ?
    S1 C2 N1 C1 . . . . 0.1(11) ?
    N1 C2 N2 C13 . . . . 169.1(6) ?
    S1 C2 N2 C13 . . . . -11.9(9) ?
    N1 C2 N2 C7 . . . . -7.6(10) ?
    S1 C2 N2 C7 . . . . 171.3(5) ?
    C18 C13 N2 C2 . . . . -75.3(9) ?
    C14 C13 N2 C2 . . . . 112.2(8) ?
    C18 C13 N2 C7 . . . . 101.6(8) ?
    C14 C13 N2 C7 . . . . -70.9(8) ?
    C12 C7 N2 C2 . . . . 105.8(8) ?
    C8 C7 N2 C2 . . . . -76.9(9) ?
    C12 C7 N2 C13 . . . . -71.2(8) ?
    C8 C7 N2 C13 . . . . 106.1(8) ?
    N4 C20 N3 C19 . . . . -169.6(6) ?
    S2 C20 N3 C19 . . . . 14.7(10) ?
    O3 C19 N3 C20 . . . . -4.5(11) ?
    C21 C19 N3 C20 . . . . 175.4(6) ?
    N3 C20 N4 C31 . . . . 172.6(6) ?
    S2 C20 N4 C31 . . . . -11.1(9) ?
    N3 C20 N4 C25 . . . . -7.0(9) ?
    S2 C20 N4 C25 . . . . 169.3(5) ?
    C36 C31 N4 C20 . . . . -63.5(10) ?
    C32 C31 N4 C20 . . . . 121.4(7) ?
    C36 C31 N4 C25 . . . . 116.1(7) ?
    C32 C31 N4 C25 . . . . -59.0(9) ?
    C30 C25 N4 C20 . . . . 121.4(8) ?
    C26 C25 N4 C20 . . . . -63.8(9) ?
    C30 C25 N4 C31 . . . . -58.2(9) ?
    C26 C25 N4 C31 . . . . 116.6(7) ?
    N6 C38 N5 C37 . . . . -173.5(6) ?
    S3 C38 N5 C37 . . . . 3.9(11) ?
    O5 C37 N5 C38 . . . . -12.4(12) ?
    C39 C37 N5 C38 . . . . 165.3(6) ?
    N5 C38 N6 C43 . . . . -176.6(6) ?
    S3 C38 N6 C43 . . . . 5.7(9) ?
    N5 C38 N6 C49 . . . . 8.5(10) ?
    S3 C38 N6 C49 . . . . -169.2(5) ?
    C44 C43 N6 C38 . . . . -117.6(8) ?
    C48 C43 N6 C38 . . . . 64.3(10) ?
    C44 C43 N6 C49 . . . . 57.6(9) ?
    C48 C43 N6 C49 . . . . -120.5(8) ?
    C50 C49 N6 C38 . . . . 57.1(10) ?
    C54 C49 N6 C38 . . . . -125.7(8) ?
    C50 C49 N6 C43 . . . . -118.1(8) ?
    C54 C49 N6 C43 . . . . 59.1(9) ?
    N1 C1 O1 Co1 . . . . 14.3(11) ?
    C3 C1 O1 Co1 . . . . -164.0(5) ?
    C4 C3 O2 C6 . . . . -0.1(9) ?
    C1 C3 O2 C6 . . . . 177.4(7) ?
    C5 C6 O2 C3 . . . . 0.5(10) ?
    N3 C19 O3 Co1 . . . . -26.9(10) ?
    C21 C19 O3 Co1 . . . . 153.2(5) ?
    C23 C24 O4 C21 . . . . 1.4(9) ?
    C22 C21 O4 C24 . . . . -1.0(8) ?
    C19 C21 O4 C24 . . . . 179.6(6) ?
    N5 C37 O5 Co1 . . . . -11.8(11) ?
    C39 C37 O5 Co1 . . . . 170.6(4) ?
    C40 C39 O6 C42 . . . . 0.4(8) ?
    C37 C39 O6 C42 . . . . 179.9(6) ?
    C41 C42 O6 C39 . . . . 0.2(9) ?
    N1 C2 S1 Co1 . . . . -22.5(8) ?
    N2 C2 S1 Co1 . . . . 158.8(5) ?
    N3 C20 S2 Co1 . . . . 2.9(7) ?
    N4 C20 S2 Co1 . . . . -172.7(4) ?
    N5 C38 S3 Co1 . . . . 19.4(7) ?
    N6 C38 S3 Co1 . . . . -163.3(5) ?
    C37 O5 Co1 O3 . . . . -153.8(6) ?
    C37 O5 Co1 O1 . . . . 120.6(6) ?
    C37 O5 Co1 S3 . . . . 29.9(5) ?
    C37 O5 Co1 S2 . . . . -59.8(5) ?
    C19 O3 Co1 O5 . . . . 125.6(5) ?
    C19 O3 Co1 O1 . . . . -148.5(5) ?
    C19 O3 Co1 S2 . . . . 34.7(5) ?
    C19 O3 Co1 S1 . . . . -55.0(5) ?
    C1 O1 Co1 O5 . . . . 147.3(6) ?
    C1 O1 Co1 O3 . . . . 58.8(6) ?
    C1 O1 Co1 S3 . . . . -119.6(5) ?
    C1 O1 Co1 S1 . . . . -31.6(6) ?
    C38 S3 Co1 O5 . . . . -27.9(3) ?
    C38 S3 Co1 O1 . . . . -113.7(3) ?
    C38 S3 Co1 S2 . . . . 63.1(3) ?
    C38 S3 Co1 S1 . . . . 152.8(3) ?
    C20 S2 Co1 O5 . . . . -108.4(3) ?
    C20 S2 Co1 O3 . . . . -20.2(3) ?
    C20 S2 Co1 S3 . . . . 158.4(2) ?
    C20 S2 Co1 S1 . . . . 70.4(2) ?
    C2 S1 Co1 O3 . . . . -56.2(3) ?
    C2 S1 Co1 O1 . . . . 29.4(3) ?
    C2 S1 Co1 S3 . . . . 120.2(3) ?
    C2 S1 Co1 S2 . . . . -150.2(3) ?
