# Supplementary material for: Tris[N-(2-furoyl)-N,N′-diphenyl­thio­ureato-κ2 O,S]cobalt(III)
Source: Acta Crystallogr Sect E Struct Rep Online. 2008 Apr 30;64(Pt 5):m733–4. doi: 10.1107/S1600536808011598 (PMC2961132; doi:10.1107/S1600536808011598)
Supplement: Supplementary file 2 [file e-64-0m733-Isup2.hkl]

#
# h,k,l, Fc-squared, Fo-squared, sigma(Fo-squared) and status flag
#
data_I
_shelx_title ' Compl_co in P -1'
_shelx_refln_list_code          4
_shelx_F_calc_maximum      185.43
_exptl_crystal_F_000      1056.00
_reflns_d_resolution_high  0.8409
 
loop_
 _symmetry_equiv_pos_as_xyz
 'x, y, z'
 '-x, -y, -z'
 
_cell_length_a    10.0236
_cell_length_b    13.1438
_cell_length_c    19.3883
_cell_angle_alpha  79.357
_cell_angle_beta   83.477
_cell_angle_gamma  71.152
 
_shelx_F_squared_multiplier     1.000
 
loop_
 _refln_index_h
 _refln_index_k
 _refln_index_l
 _refln_F_squared_calc
 _refln_F_squared_meas
 _refln_F_squared_sigma
 _refln_observed_status
   2   0   0     3505.36     3959.62    116.05 o
   3   0   0     7490.87     8118.95    201.91 o
   4   0   0    21543.17    23376.62    541.81 o
   5   0   0      301.19      341.65     27.43 o
   6   0   0      881.74      900.34     47.12 o
   7   0   0      234.62      233.94     47.96 o
   8   0   0     1367.82     1559.62     87.41 o
   9   0   0     1017.39     1011.40     97.42 o
  10   0   0       12.96       50.67     26.91 o
  11   0   0        0.41       24.12     22.73 o
 -11   1   0        0.94       57.64     44.74 o
 -10   1   0      171.02      145.48     37.15 o
  -9   1   0      108.64      133.72     31.23 o
  -8   1   0     1455.23     1641.55    140.44 o
  -7   1   0      235.30      276.45     31.58 o
  -6   1   0      310.63      256.56     47.93 o
  -5   1   0      155.94      168.63     19.18 o
  -4   1   0    15006.08    16550.65    512.53 o
  -3   1   0    13415.65    14490.47    365.42 o
  -2   1   0     1483.93     1447.09     50.97 o
  -1   1   0      503.21      171.11    116.41 o
   2   1   0      919.34      993.05     39.06 o
   3   1   0      447.53      974.14     66.61 o
   4   1   0     3446.46     3647.57    133.23 o
   5   1   0     9828.69    10883.12    476.15 o
   6   1   0      286.59      265.19     41.46 o
   7   1   0       93.90      124.93     29.71 o
   8   1   0      166.09      293.74     52.50 o
   9   1   0      177.43      229.67     38.08 o
  10   1   0      111.13      155.98     91.71 o
  11   1   0        3.98       31.05     27.11 o
 -10   2   0       27.65       33.76     28.14 o
  -9   2   0        2.54       62.31     28.52 o
  -8   2   0      206.23      203.84     46.25 o
  -7   2   0      855.99      959.89     44.54 o
  -6   2   0      897.48      850.70     41.33 o
  -5   2   0       26.83       30.60     12.55 o
  -4   2   0      663.18      740.37     50.81 o
  -3   2   0     8272.65     8483.50    287.11 o
  -2   2   0       59.29      158.48     48.92 o
  -1   2   0     3744.30     3626.17    105.10 o
   0   2   0     2173.15     1802.28    176.92 o
   1   2   0      179.66       74.63     47.36 o
   2   2   0     2750.27     2620.61     89.36 o
   3   2   0     1216.20     1225.61     83.72 o
   4   2   0      204.92      340.11     49.72 o
   5   2   0       38.86       46.51     22.38 o
   6   2   0        6.30       47.09     19.73 o
   7   2   0        2.43       54.62     34.31 o
   8   2   0      140.85      163.93     34.16 o
   9   2   0       80.05      179.11     39.42 o
  10   2   0       46.57       76.43     35.53 o
  11   2   0        6.47       31.29     26.67 o
 -10   3   0       32.16       58.20     44.01 o
  -9   3   0      279.52      365.30    101.78 o
  -8   3   0      234.55      261.53     25.84 o
  -7   3   0       13.63       26.24     14.09 o
  -6   3   0      600.29      563.42     49.80 o
  -5   3   0      614.07      576.82     29.00 o
  -4   3   0      416.76      482.11     30.54 o
  -3   3   0      154.19      134.18     21.70 o
  -2   3   0      259.82      305.49     47.83 o
  -1   3   0     3397.35     3574.38    112.49 o
   0   3   0     2011.50     2269.32     81.74 o
   1   3   0     1549.50     1775.11    137.93 o
   2   3   0     2763.96     3026.81    146.06 o
   3   3   0     1226.24     1313.48     51.76 o
   4   3   0     1654.84     1662.34     62.59 o
   5   3   0      528.86      603.11     58.28 o
   6   3   0      115.45      111.14     33.41 o
   7   3   0       40.52      144.67     44.48 o
   8   3   0        2.24       49.31     30.37 o
   9   3   0       77.27      146.69     77.61 o
  10   3   0      254.97      256.89     56.12 o
  11   3   0       21.76       30.70     19.01 o
  -9   4   0       28.02       38.78     21.65 o
  -8   4   0      361.19      388.13     46.38 o
  -7   4   0      161.32      171.56     39.17 o
  -6   4   0       41.82      114.68     30.75 o
  -5   4   0      635.00      680.04     35.35 o
  -4   4   0       68.67       74.90     17.91 o
  -3   4   0       46.92       72.77     17.68 o
  -2   4   0      701.42      940.99     53.72 o
  -1   4   0       54.44      125.22     23.03 o
   0   4   0     1003.92      854.50     36.84 o
   1   4   0       29.01       49.52     21.65 o
   2   4   0     2499.35     2376.60    179.36 o
   3   4   0      571.24      614.89     32.02 o
   4   4   0      192.90      211.83     23.80 o
   5   4   0       88.44       92.90     20.87 o
   6   4   0       36.67       58.93     41.78 o
   7   4   0      509.70      404.22     57.02 o
   8   4   0      332.33      304.25     58.79 o
   9   4   0       57.70      144.63     57.51 o
  10   4   0       33.97       43.16     24.15 o
  11   4   0        3.40       42.80     35.13 o
  -9   5   0       52.86      201.79     86.18 o
  -8   5   0       31.96       60.79     25.92 o
  -7   5   0       81.44       96.71     28.94 o
  -6   5   0      504.39      538.57     59.83 o
  -5   5   0      294.68      374.68     61.53 o
  -4   5   0      248.87      255.23     19.04 o
  -3   5   0      215.71      177.57     16.99 o
  -2   5   0       59.53       89.39     25.28 o
  -1   5   0       71.12      126.28     60.63 o
   0   5   0      283.83      291.74     49.95 o
   1   5   0     2152.09     2065.76    114.31 o
   2   5   0     1514.18     1658.57     98.75 o
   3   5   0        6.20       38.96     16.41 o
   4   5   0       43.88       43.52     17.53 o
   5   5   0      583.73      538.91     34.44 o
   6   5   0      130.30      144.91     21.63 o
   7   5   0      106.51      163.30     51.42 o
   8   5   0     1477.41     1380.65    135.27 o
   9   5   0      166.75      245.31    104.76 o
  10   5   0       92.58       82.69     33.69 o
  11   5   0      160.91      125.38     75.53 o
  -8   6   0       27.92       78.03     30.17 o
  -7   6   0      349.83      400.09     50.57 o
  -6   6   0        1.86       48.56     25.02 o
  -5   6   0      430.23      446.76     72.05 o
  -4   6   0      113.58      117.24     17.16 o
  -3   6   0      346.02      301.37     42.59 o
  -2   6   0        5.44       30.45     15.42 o
  -1   6   0      270.96      385.02     26.00 o
   0   6   0     3621.99     3931.00    167.12 o
   1   6   0      304.39      288.47     78.84 o
   2   6   0     3091.88     3274.84    175.54 o
   3   6   0      778.81     1044.80    723.70 o
   4   6   0       45.32       52.74     20.68 o
   5   6   0      142.95      141.37     27.84 o
   6   6   0      453.00      416.52     32.87 o
   7   6   0      741.36      844.82     59.49 o
   8   6   0       91.62       92.13     60.26 o
   9   6   0        5.09      151.73     56.75 o
  10   6   0        2.65       89.19     43.08 o
  11   6   0       94.57      249.37     81.20 o
  -8   7   0        6.14       37.49     32.13 o
  -7   7   0      228.25      138.63     44.90 o
  -6   7   0      293.79      345.66     43.88 o
  -5   7   0        1.67       89.75     39.86 o
  -4   7   0      182.02      163.35     37.44 o
  -3   7   0      113.38       83.56     24.00 o
  -2   7   0      690.32      728.66     34.71 o
  -1   7   0      495.32      532.23     50.64 o
   0   7   0      767.51      727.02     43.65 o
   1   7   0      302.12      395.39     67.82 o
   2   7   0     5380.53     5845.47    307.13 o
   3   7   0     3300.45     3639.78    237.34 o
   4   7   0      305.98      354.96     48.13 o
   5   7   0      257.35      238.86     52.67 o
   6   7   0      720.12      879.84     65.61 o
   7   7   0     1551.42     1489.91     71.72 o
   8   7   0      208.55      270.64     57.34 o
   9   7   0       99.91       69.94     36.51 o
  10   7   0       49.64      110.15     74.86 o
  11   7   0      336.20      152.58     92.88 o
  -7   8   0        2.01      114.84     51.07 o
  -6   8   0       43.68       45.17     31.74 o
  -5   8   0      302.88      259.74     48.37 o
  -4   8   0       12.81       58.12     31.26 o
  -3   8   0      102.89      128.83     48.42 o
  -2   8   0     1008.80      970.30    119.93 o
  -1   8   0     2636.13     2557.22    144.41 o
   0   8   0        2.67       21.60     13.22 o
   1   8   0        2.51       27.00     15.62 o
   2   8   0       42.55       57.14     49.36 o
   3   8   0     2962.93     3144.20    241.84 o
   4   8   0        6.03       66.00     50.86 o
   5   8   0      990.48      993.92    152.81 o
   6   8   0      705.14      734.36    132.66 o
   7   8   0     1022.20     1204.99     74.80 o
   8   8   0      505.59      465.03    100.21 o
   9   8   0       57.32       65.43     33.79 o
  10   8   0      321.50      157.29     94.17 o
  -6   9   0       33.47       38.75     29.06 o
  -5   9   0        1.15       41.51     33.52 o
  -4   9   0        1.76       40.25     27.14 o
  -3   9   0      318.61      231.08     61.34 o
  -2   9   0      435.74      550.26     43.06 o
  -1   9   0      198.62      247.67     87.60 o
   0   9   0      164.42      126.48     38.38 o
   1   9   0       76.07       60.82     26.21 o
   2   9   0      717.76      732.49     41.01 o
   3   9   0      724.06      748.87     74.33 o
   4   9   0      179.45      193.25     41.27 o
   5   9   0        3.10       31.95     23.51 o
   6   9   0     2192.00     2360.95    132.34 o
   7   9   0       30.49       88.07     51.16 o
   8   9   0        4.57       39.25     28.69 o
   9   9   0        0.38       28.87     21.65 o
  10   9   0      211.89      107.89     73.96 o
  -6  10   0        9.25       27.19     24.57 o
  -5  10   0        0.22       25.27     20.31 o
  -4  10   0       64.57       46.14     35.13 o
  -3  10   0       59.11      154.69     67.42 o
  -2  10   0      307.46      325.87     72.75 o
  -1  10   0      466.79      452.26     32.89 o
   0  10   0       15.24       67.68     75.23 o
   1  10   0      210.43      229.63     37.81 o
   2  10   0     1960.37     2168.94    105.99 o
   3  10   0      360.29      302.83     37.87 o
   4  10   0        0.00       63.42     32.34 o
   5  10   0       24.90       59.22     34.58 o
   6  10   0      135.40      182.68     44.94 o
   7  10   0      204.15      205.10     42.06 o
   8  10   0        7.75       45.74     35.42 o
   9  10   0      152.27      187.75     44.68 o
  10  10   0        6.52       76.51     59.98 o
  -5  11   0       84.84       53.13     30.27 o
  -4  11   0       23.97       56.02     33.13 o
  -3  11   0       16.20       31.27     27.09 o
  -2  11   0      155.08      277.55     48.62 o
  -1  11   0      337.04      373.95     49.17 o
   0  11   0      355.78      364.18     74.78 o
   1  11   0       40.85       67.14     24.91 o
   2  11   0       56.66       70.76     35.81 o
   3  11   0      677.92      625.78     47.89 o
   4  11   0      265.10      305.82     64.41 o
   5  11   0      305.41      227.44     37.33 o
   6  11   0      465.91      344.13    109.41 o
   7  11   0      525.16      437.89    102.05 o
   8  11   0      144.53      166.41     48.36 o
   9  11   0       50.48       45.77     36.39 o
  10  11   0        0.54       34.23     31.87 o
  -4  12   0       45.10       65.00     31.56 o
  -3  12   0       58.50       34.68     27.98 o
  -2  12   0       20.46       39.31     32.66 o
  -1  12   0       97.73      115.44     26.54 o
   0  12   0       57.58       59.67     28.75 o
   1  12   0        8.80       53.70     35.00 o
   2  12   0       19.87       23.86     18.29 o
   3  12   0      142.00      130.38     37.84 o
   4  12   0       89.01      135.59     63.88 o
   5  12   0       17.86       35.52     29.48 o
   6  12   0       87.08      121.98     49.35 o
   7  12   0      113.79       63.38     37.13 o
   8  12   0       11.85       52.13     33.81 o
   9  12   0        6.73       42.33     29.37 o
  -2  13   0       55.62       60.77     44.06 o
  -1  13   0       19.00       58.33     45.77 o
   0  13   0       87.61       69.00     29.56 o
   1  13   0        1.09       31.97     26.22 o
   2  13   0        0.88       62.66     52.28 o
   3  13   0       16.37      113.55     40.09 o
   4  13   0      151.17      161.49     39.42 o
   5  13   0        8.18      117.39     52.47 o
   6  13   0       24.19       41.49     34.34 o
   7  13   0       36.40       56.75     32.95 o
   8  13   0       56.02       47.87     34.34 o
   9  13   0       11.67       28.19     25.96 o
  -1  14   0       67.25      379.26    313.21 o
   0  14   0       37.49       25.20     21.91 o
   1  14   0       85.76       25.07     22.26 o
   2  14   0       26.09       35.81     29.95 o
   3  14   0      112.00       97.23     43.86 o
   4  14   0        6.29       33.16     25.62 o
   5  14   0       60.10       37.68     32.79 o
   6  14   0        6.52       42.25     28.98 o
   7  14   0       21.75       49.42     44.67 o
   2  15   0        4.70       22.78     17.21 o
   3  15   0        7.84       22.65     19.07 o
   4  15   0       33.21       30.85     28.82 o
   5  15   0       33.53       36.05     26.67 o
   6  15   0        0.24       26.59     23.88 o
  -5 -15   1       66.29       42.28     35.21 o
  -4 -15   1       59.01       45.80     30.03 o
  -3 -15   1        4.27       23.15     17.55 o
  -2 -15   1        6.31       19.47     16.74 o
  -7 -14   1        2.45       22.96     20.55 o
  -6 -14   1        0.89       27.66     24.51 o
  -5 -14   1        0.77       42.80     28.85 o
  -4 -14   1      106.11      130.42     63.54 o
  -3 -14   1       92.06       88.11     42.75 o
  -2 -14   1       14.77       41.12     26.82 o
  -1 -14   1       12.52       27.61     20.62 o
   0 -14   1      125.45       74.81     29.33 o
   1 -14   1      188.65       36.29     31.85 o
  -8 -13   1       24.02       19.71     17.66 o
  -7 -13   1       31.76       50.08     31.24 o
  -6 -13   1        3.28       45.45     33.84 o
  -5 -13   1        3.67       38.94     27.24 o
  -4 -13   1        2.33       41.93     34.23 o
  -3 -13   1      179.96      207.55     44.68 o
  -2 -13   1       78.75       34.95     24.86 o
  -1 -13   1       45.72       36.00     24.75 o
   0 -13   1       16.33       49.05     24.99 o
   1 -13   1      160.81       93.53     61.73 o
   2 -13   1       73.87       36.29     28.64 o
  -9 -12   1        3.70       46.69     31.13 o
  -8 -12   1        9.26       36.91     26.40 o
  -7 -12   1      191.19       89.44     59.27 o
  -6 -12   1      135.43      240.54     59.66 o
  -5 -12   1      400.76      416.53     68.89 o
  -4 -12   1       26.39       51.63     35.65 o
  -3 -12   1      346.11      384.84     44.88 o
  -2 -12   1       36.42       69.91     27.46 o
  -1 -12   1       94.05      164.18     44.54 o
   0 -12   1       97.30      115.69     28.63 o
   1 -12   1       78.07       89.81     34.84 o
   2 -12   1      181.27      178.74     54.40 o
   3 -12   1        4.68       43.11     32.81 o
   4 -12   1        0.35       32.50     23.46 o
 -10 -11   1        0.22       30.79     29.08 o
  -9 -11   1       67.38       42.65     32.69 o
  -8 -11   1      178.82      119.87     45.70 o
  -7 -11   1       41.34       66.40     35.94 o
  -6 -11   1       79.85       49.87     32.56 o
  -5 -11   1      397.76      372.43     51.80 o
  -4 -11   1       52.05       69.40     53.51 o
  -3 -11   1      105.48      110.09     31.05 o
  -2 -11   1     1044.81     1049.98     62.90 o
  -1 -11   1        9.50       56.65     28.86 o
   0 -11   1       81.50       79.00     44.19 o
   1 -11   1        0.16       39.93     22.14 o
   2 -11   1      423.95      443.11     53.41 o
   3 -11   1        7.72       63.87     57.79 o
   4 -11   1        0.33       41.35     30.29 o
   5 -11   1        8.79       36.34     26.09 o
 -10 -10   1        6.65       80.39     65.08 o
  -9 -10   1        9.71       53.78     37.15 o
  -8 -10   1      394.80      327.65    106.75 o
  -7 -10   1      516.94      419.44     60.76 o
  -6 -10   1       71.68       33.95     24.96 o
  -5 -10   1        0.56       34.29     29.48 o
  -4 -10   1     1118.88     1024.38    109.31 o
  -3 -10   1      811.88      825.56    107.20 o
  -2 -10   1        5.92       44.99     23.66 o
  -1 -10   1        3.84       71.22     35.81 o
   0 -10   1      396.38      439.61    116.67 o
   1 -10   1     1271.52     1337.90     95.00 o
   2 -10   1      118.90      107.41     36.90 o
   3 -10   1      197.01      213.50     38.97 o
   4 -10   1       19.25       44.63     25.43 o
   5 -10   1       26.36       29.01     22.20 o
   6 -10   1       30.20       29.82     26.69 o
 -11  -9   1      116.36       52.90     45.59 o
 -10  -9   1        2.22       32.63     29.40 o
  -9  -9   1       10.13       47.61     28.98 o
  -8  -9   1      903.94      886.69     52.49 o
  -7  -9   1     1381.79     1487.42    141.32 o
  -6  -9   1      142.33      107.52     43.89 o
  -5  -9   1      382.90      335.28     41.81 o
  -4  -9   1      378.44      335.61     34.01 o
  -3  -9   1     1143.96     1238.77     90.49 o
  -2  -9   1     1219.41     1237.14     72.59 o
  -1  -9   1       36.11       79.91     32.06 o
   0  -9   1       10.23       33.74     16.48 o
   1  -9   1      786.41      740.27     73.86 o
   2  -9   1     1270.29     1433.95     77.56 o
   3  -9   1       99.78      196.99     66.47 o
   4  -9   1       62.98       42.43     23.60 o
   5  -9   1       19.60       34.86     23.94 o
   6  -9   1      161.30      110.75     54.56 o
 -11  -8   1      283.76      595.91    163.76 o
 -10  -8   1      192.27      134.19     54.72 o
  -9  -8   1       64.80       53.31     30.99 o
  -8  -8   1      143.06      183.47     42.85 o
  -7  -8   1      120.42      129.53     33.46 o
  -6  -8   1     1688.17     1772.50    161.27 o
  -5  -8   1      282.80      308.23     60.47 o
  -4  -8   1      106.70      136.86     41.54 o
  -3  -8   1      344.66      281.48     30.94 o
  -2  -8   1     2729.92     2820.74    113.81 o
  -1  -8   1      598.44      544.01     46.98 o
   0  -8   1       27.49       48.41     18.50 o
   1  -8   1       53.54      148.24     25.87 o
   2  -8   1      790.42      980.52     53.04 o
   3  -8   1      809.54      825.22     53.57 o
   4  -8   1      252.52      148.10     55.98 o
   5  -8   1      154.14      138.26     30.39 o
   6  -8   1        0.70       26.96     23.91 o
   7  -8   1       48.10       57.88     39.46 o
 -11  -7   1        7.86       39.84     25.19 o
 -10  -7   1      596.16      478.50     86.75 o
  -9  -7   1       39.59       99.05     46.54 o
  -8  -7   1      324.37      286.05     87.62 o
  -7  -7   1       12.63       34.78     19.43 o
  -6  -7   1     1971.52     2125.85    127.49 o
  -5  -7   1     1944.14     2313.03    117.86 o
  -4  -7   1      104.96       75.96     22.89 o
  -3  -7   1      447.80      397.44     32.08 o
  -2  -7   1     2669.41     2703.13    135.49 o
  -1  -7   1     1389.87     1395.52     80.40 o
   0  -7   1     1189.03     1250.23     58.27 o
   1  -7   1      425.67      446.58     25.61 o
   2  -7   1      299.14      407.88     36.89 o
   3  -7   1      623.35      717.32     86.61 o
   4  -7   1       28.69       79.79     31.38 o
   5  -7   1      105.18      295.13    163.18 o
   6  -7   1      117.32      103.04     41.23 o
   7  -7   1       80.29       46.48     32.14 o
   8  -7   1       21.82       27.98     24.57 o
 -11  -6   1        1.82       40.08     25.09 o
 -10  -6   1       23.83       85.86     64.40 o
  -9  -6   1       64.40       73.29     33.31 o
  -8  -6   1       41.41       47.19     38.78 o
  -7  -6   1      344.93      335.80     28.96 o
  -6  -6   1       24.34       35.71     19.52 o
  -5  -6   1     1238.15     1324.96     82.68 o
  -4  -6   1     1380.25     1234.32     85.87 o
  -3  -6   1      123.37      106.59     97.03 o
  -2  -6   1     1850.02     2217.10     88.09 o
  -1  -6   1     3502.61     3524.66    129.27 o
   0  -6   1        5.04       33.49     19.30 o
   1  -6   1       46.70       29.66     25.76 o
   2  -6   1      794.25      869.57     63.84 o
   3  -6   1       31.31       49.18     54.48 o
   4  -6   1        1.15       58.73     69.95 o
   5  -6   1       25.22       81.97     24.68 o
   6  -6   1       87.38      144.83     52.33 o
   7  -6   1        1.67       29.50     16.72 o
   8  -6   1       71.17       38.55     33.76 o
 -11  -5   1        6.23       41.18     24.95 o
 -10  -5   1      149.35       79.37     31.34 o
  -9  -5   1      159.65      304.81    258.73 o
  -8  -5   1       39.93      126.14     47.63 o
  -7  -5   1        1.37       64.53     42.25 o
  -6  -5   1       30.45       34.35     15.27 o
  -5  -5   1      153.72       92.03     23.92 o
  -4  -5   1        8.81       28.26     14.68 o
  -3  -5   1      585.24      499.38     30.95 o
  -2  -5   1      159.44      130.33     21.01 o
  -1  -5   1     2990.07     2595.96    144.78 o
   0  -5   1     3239.35     3171.58    161.29 o
   1  -5   1    13372.85    14232.48    761.32 o
   2  -5   1     1553.99     1756.93     72.12 o
   3  -5   1       57.47       37.14     16.82 o
   4  -5   1      166.30      193.86     26.78 o
   5  -5   1      243.08      241.59     33.71 o
   6  -5   1       92.66       95.21     33.23 o
   7  -5   1        9.64       53.34     24.77 o
   8  -5   1       21.49       45.41     23.41 o
   9  -5   1       32.09       42.43     34.81 o
 -11  -4   1       40.06       76.88     40.69 o
 -10  -4   1       64.01       39.63     22.37 o
  -9  -4   1       71.60      111.31     38.02 o
  -8  -4   1       37.64       32.19     27.38 o
  -7  -4   1       84.09      110.27     42.39 o
  -6  -4   1        4.05       38.22     20.49 o
  -5  -4   1      940.15      983.86    114.07 o
  -4  -4   1     1554.25     1515.81    120.81 o
  -3  -4   1      773.94      758.52     39.40 o
  -2  -4   1     5497.90     5171.09    148.94 o
  -1  -4   1      267.29      222.53     56.96 o
   0  -4   1     2829.30     2485.97    136.74 o
   1  -4   1      130.64      153.33     23.78 o
   2  -4   1     1173.74     1393.31     74.82 o
   3  -4   1      144.22      150.96     13.35 o
   4  -4   1       55.77       43.68     13.05 o
   5  -4   1      464.31      505.63     26.91 o
   6  -4   1      527.43      635.16     51.69 o
   7  -4   1       11.51       39.47     19.26 o
   8  -4   1      217.14      229.24     29.37 o
   9  -4   1        0.06       28.63     17.30 o
 -11  -3   1       31.01       46.83     24.66 o
 -10  -3   1       93.81      136.13     34.95 o
  -9  -3   1        2.85       35.71     19.60 o
  -8  -3   1       12.35       66.33     26.01 o
  -7  -3   1        1.05       42.30     21.75 o
  -6  -3   1      307.84      320.78     42.74 o
  -5  -3   1       36.27       98.09     45.88 o
  -4  -3   1      785.99      730.80     34.81 o
  -3  -3   1        4.32       29.82     14.81 o
  -2  -3   1     6543.32     5936.07    167.37 o
  -1  -3   1    10933.52    10651.67    350.08 o
   0  -3   1     9761.10     9049.43    260.77 o
   1  -3   1     1934.70     2030.60     73.69 o
   2  -3   1      592.79      572.70     36.05 o
   3  -3   1       45.03       45.08     16.36 o
   4  -3   1      218.94      177.61     21.45 o
   5  -3   1       84.45      109.13     14.85 o
   6  -3   1      136.76      131.48     20.52 o
   7  -3   1       36.42       72.90     21.36 o
   8  -3   1     1201.49     1187.58     89.51 o
   9  -3   1        0.75       38.71     21.48 o
 -11  -2   1       10.55       41.63     23.19 o
 -10  -2   1       62.57       73.32     29.51 o
  -9  -2   1      159.14      125.30     32.73 o
  -8  -2   1        7.85       95.29    114.14 o
  -7  -2   1      623.25      609.63     72.20 o
  -6  -2   1       27.02       43.05     20.68 o
  -5  -2   1     1823.28     1970.68     89.45 o
  -4  -2   1     2213.62     1959.46     89.72 o
  -3  -2   1      215.53      238.92     15.52 o
  -2  -2   1    21939.06    22171.81    725.13 o
  -1  -2   1     5587.84     4730.94    999.92 o
   0  -2   1      735.55      612.13     70.37 o
   1  -2   1       51.34      106.65     28.89 o
   2  -2   1     5204.01     5012.53    155.34 o
   3  -2   1      844.24      905.30     29.66 o
   4  -2   1     8279.15     8711.22    426.34 o
   5  -2   1     1446.32     1489.89     45.62 o
   6  -2   1     1841.52     1818.03    118.71 o
   7  -2   1      626.72      672.55     41.66 o
   8  -2   1      225.43      242.15     35.42 o
   9  -2   1      191.03      274.05     36.80 o
  10  -2   1       39.10       78.22     53.49 o
 -11  -1   1        1.16       40.75     24.96 o
 -10  -1   1       64.90       63.77     33.34 o
  -9  -1   1        0.75       47.86     22.30 o
  -8  -1   1      914.48      910.72     68.71 o
  -7  -1   1        1.74       29.35     19.38 o
  -6  -1   1     2058.18     2199.56     88.00 o
  -5  -1   1      557.76      604.32     60.49 o
  -4  -1   1     3461.04     3328.41    113.38 o
  -3  -1   1     3568.91     3708.34    165.20 o
  -2  -1   1     4867.49     5374.12    159.10 o
   1  -1   1     2376.50      582.03   1059.10 o
   2  -1   1       18.45       83.02     14.33 o
   3  -1   1     1777.88     2319.29     84.18 o
   4  -1   1     2928.43     3656.59     89.01 o
   5  -1   1      788.50      753.78     27.11 o
   6  -1   1     1180.13     1185.76     38.67 o
   7  -1   1     1616.63     1703.31     68.17 o
   8  -1   1      285.64      268.93     57.86 o
   9  -1   1      279.62      322.68     37.85 o
  10  -1   1      302.86      334.98    101.47 o
 -11   0   1       32.70       25.82     16.20 o
 -10   0   1      148.23      130.27     51.17 o
  -9   0   1      206.23      202.65     74.23 o
  -8   0   1        7.45       44.47     22.86 o
  -7   0   1       50.88       79.62     30.36 o
  -6   0   1     1424.43     1375.66    110.71 o
  -5   0   1     5809.41     6082.36    199.19 o
  -4   0   1       97.37      284.57     80.72 o
  -3   0   1    10505.35    10559.02    321.18 o
   2   0   1    27501.90    31978.91    663.16 o
   3   0   1       81.21      434.85     63.95 o
   4   0   1      574.72      854.56     36.93 o
   5   0   1      645.16      646.15     32.62 o
   6   0   1     1927.40     1840.77     89.22 o
   7   0   1     1633.99     1601.53     81.21 o
   8   0   1     1487.32     1441.03     81.94 o
   9   0   1        2.66       69.68     49.21 o
  10   0   1       45.01       69.16     34.05 o
  11   0   1       28.28       57.72     44.77 o
 -10   1   1        2.70       69.62     37.89 o
  -9   1   1      161.32      210.41     49.23 o
  -8   1   1      303.38      397.42     48.69 o
  -7   1   1       50.89       68.10     34.86 o
  -6   1   1      774.81      848.07     45.82 o
  -5   1   1     1331.26     1334.96     52.37 o
  -4   1   1     5517.16     6070.98    220.94 o
  -3   1   1       19.82      217.42     28.46 o
  -2   1   1      280.35      311.18     17.68 o
  -1   1   1     2037.29     1004.10    790.51 o
   2   1   1      710.69      701.00     35.73 o
   3   1   1    15871.25    16069.34    406.66 o
   4   1   1     1383.62     1331.66     41.14 o
   5   1   1     1442.37     1673.00     54.53 o
   6   1   1      968.88     1075.43     71.35 o
   7   1   1      510.73      457.09     78.36 o
   8   1   1      140.40      188.38     49.36 o
   9   1   1       78.94       71.31     36.55 o
  10   1   1        3.86       56.49     43.61 o
  11   1   1        0.12     3475.07    602.95 o
 -10   2   1        4.95       60.91     27.19 o
  -9   2   1       76.73       71.84     28.23 o
  -8   2   1      276.60      226.67     29.10 o
  -7   2   1       58.09       84.46     20.69 o
  -6   2   1      229.50      262.54     60.52 o
  -5   2   1      715.66      641.54     32.19 o
  -4   2   1     2276.20     2395.94    103.47 o
  -3   2   1      127.22      250.78     23.96 o
  -2   2   1       12.06       34.48     11.94 o
  -1   2   1    12893.86    13082.37    751.19 o
   0   2   1        4.95       14.38      7.76 o
   1   2   1     1347.11     1592.50     99.81 o
   2   2   1     1114.49     1062.46     56.81 o
   3   2   1      253.78      268.29     26.68 o
   4   2   1     3703.97     3749.20    144.07 o
   5   2   1     1870.36     1772.47     87.39 o
   6   2   1       26.32       65.36     28.85 o
   7   2   1      137.63      180.50     44.36 o
   8   2   1       41.87       70.94     34.92 o
   9   2   1       98.34      129.81     53.08 o
  10   2   1        0.75       34.89     28.22 o
  11   2   1        2.99       33.89     29.77 o
 -10   3   1        2.92       64.98     34.89 o
  -9   3   1       50.10       66.57     24.34 o
  -8   3   1      153.29      116.19     23.14 o
  -7   3   1       90.92      103.04     34.07 o
  -6   3   1      291.78      281.68     20.39 o
  -5   3   1       74.04       82.46     23.85 o
  -4   3   1     1764.42     1758.68     69.63 o
  -3   3   1      195.26      180.39     32.08 o
  -2   3   1       12.25       27.03     13.47 o
  -1   3   1       31.92      182.03     44.51 o
   0   3   1    12611.76    14288.10    439.62 o
   1   3   1     6314.50     7241.80    270.16 o
   2   3   1      760.95      767.83     42.27 o
   3   3   1        2.43       21.08     10.85 o
   4   3   1     1533.01     1529.00     53.35 o
   5   3   1     5234.04     5819.53    195.26 o
   6   3   1      137.76      135.03     33.63 o
   7   3   1      453.56      381.70     45.54 o
   8   3   1        0.13       57.42     25.83 o
   9   3   1        3.21       45.65     25.26 o
  10   3   1       71.67      174.82    124.42 o
  11   3   1       50.61       41.83     35.39 o
  -9   4   1      213.07      178.20     59.20 o
  -8   4   1        9.75       29.27     14.38 o
  -7   4   1        3.31       58.42     23.67 o
  -6   4   1       40.11       33.31     15.29 o
  -5   4   1     1199.87     1276.79     54.24 o
  -4   4   1      113.21      133.74     25.80 o
  -3   4   1     2712.13     2924.85    122.23 o
  -2   4   1      798.52      841.31     35.22 o
  -1   4   1     6533.15     6827.11    273.63 o
   0   4   1     3254.53     3050.79    156.33 o
   1   4   1     4568.45     5215.35    172.45 o
   2   4   1     2677.88     2561.70    215.12 o
   3   4   1      988.25      892.06     68.13 o
   4   4   1       47.72       75.77     25.74 o
   5   4   1      108.69      142.05     27.33 o
   6   4   1     1767.05     1795.00     98.05 o
   7   4   1      105.60      116.79     39.92 o
   8   4   1       33.17      149.53     62.27 o
   9   4   1      180.26      227.41     42.43 o
  10   4   1       23.71       56.36     39.99 o
  11   4   1       18.15       26.04     22.75 o
  -9   5   1      131.34       96.86     59.89 o
  -8   5   1      215.02      204.13     27.80 o
  -7   5   1       21.19       39.82     20.29 o
  -6   5   1       17.23       35.95     16.68 o
  -5   5   1      454.65      474.92     34.95 o
  -4   5   1     1081.02     1011.32     43.26 o
  -3   5   1      823.86      873.92     49.46 o
  -2   5   1     1090.02     1125.47     60.41 o
  -1   5   1        3.01      111.75     25.45 o
   0   5   1      739.01      771.99     33.14 o
   1   5   1      234.95      280.20     26.48 o
   2   5   1     1008.26     1219.98     82.64 o
   3   5   1     1063.66     1053.50     92.66 o
   4   5   1     2182.19     2350.07    137.29 o
   5   5   1      434.11      427.70     29.90 o
   6   5   1       75.05       68.78     22.49 o
   7   5   1       35.30       78.61     30.93 o
   8   5   1       86.13      164.35     73.33 o
   9   5   1       43.98      100.91     44.26 o
  10   5   1      549.73      542.61     58.92 o
  11   5   1       18.51       25.04     23.04 o
  -8   6   1      316.51      188.21     38.54 o
  -7   6   1       45.38       64.33     23.13 o
  -6   6   1      350.50      336.93     33.31 o
  -5   6   1       36.40       61.90     19.93 o
  -4   6   1      293.58      316.69     81.06 o
  -3   6   1     1178.18     1236.02     55.35 o
  -2   6   1       39.85       56.56     19.94 o
  -1   6   1     4894.01     5354.56    185.47 o
   0   6   1       63.09      223.16     46.46 o
   1   6   1     2072.98     2180.72    191.52 o
   2   6   1      571.30      739.77     65.84 o
   3   6   1      993.73      883.67     51.96 o
   4   6   1      737.52      872.61    127.24 o
   5   6   1     1463.83     1393.32    158.66 o
   6   6   1      456.96      465.77     33.71 o
   7   6   1      113.32      135.58     59.80 o
   8   6   1      773.53      847.27     41.85 o
   9   6   1      416.16      373.02     93.88 o
  10   6   1      459.91      415.02    112.81 o
  11   6   1       16.24       52.78     34.65 o
  -8   7   1       40.91       53.84     35.76 o
  -7   7   1       66.68       75.86     36.36 o
  -6   7   1       14.12       62.68     25.23 o
  -5   7   1      381.44      413.21     27.57 o
  -4   7   1      104.35      130.67     26.02 o
  -3   7   1     1898.61     1990.63     86.36 o
  -2   7   1      696.74      725.60     29.41 o
  -1   7   1      560.23      549.01     49.83 o
   0   7   1       98.00      165.97     33.00 o
   1   7   1     2301.52     2496.13    106.82 o
   2   7   1     1667.99     1745.28    108.63 o
   3   7   1       19.75       56.86     38.07 o
   4   7   1     1759.78     1767.01     91.17 o
   5   7   1      451.33      392.87     42.88 o
   6   7   1      830.30      913.34     57.67 o
   7   7   1     1279.46     1404.00     80.39 o
   8   7   1        9.29       29.61     20.49 o
   9   7   1      518.57      464.94     83.64 o
  10   7   1      968.44      814.63    126.62 o
  11   7   1      160.61      236.26    101.97 o
  -7   8   1       85.56      165.47     54.29 o
  -6   8   1       57.18       87.03     31.71 o
  -5   8   1      310.76      308.48     60.61 o
  -4   8   1      265.08      238.61     43.98 o
  -3   8   1      260.37      266.74     52.78 o
  -2   8   1      615.01      614.29     36.05 o
  -1   8   1        1.50       63.10     23.60 o
   0   8   1      448.83      475.83     62.00 o
   1   8   1      146.62      161.53     38.63 o
   2   8   1      872.42      901.87     45.05 o
   3   8   1     1184.58     1302.52     99.68 o
   4   8   1      451.77      464.82    102.60 o
   5   8   1      246.28      290.57     39.96 o
   6   8   1     2228.09     2659.44    140.07 o
   7   8   1     1576.55     1728.23     91.78 o
   8   8   1      106.95       98.23     33.45 o
   9   8   1       18.07       83.05     30.37 o
  10   8   1      113.46       73.34     55.92 o
  11   8   1      335.85      357.26    110.15 o
  -7   9   1        0.29       63.76     43.53 o
  -6   9   1       29.39       53.97     36.99 o
  -5   9   1        8.49       34.26     30.58 o
  -4   9   1       22.33       31.19     23.73 o
  -3   9   1      244.77      206.25    102.49 o
  -2   9   1        0.54       32.87     24.25 o
  -1   9   1       34.36       66.27     36.21 o
   0   9   1      101.90       87.33     28.38 o
   1   9   1        0.14       51.94     32.95 o
   2   9   1      275.47      254.31     33.39 o
   3   9   1      418.68      387.32     35.51 o
   4   9   1      387.51      467.86     67.59 o
   5   9   1      300.18      225.54     47.33 o
   6   9   1       15.18       46.14     30.50 o
   7   9   1      156.47      185.55     62.26 o
   8   9   1      562.27      470.28     84.96 o
   9   9   1        0.21       37.44     24.72 o
  10   9   1        1.46       53.54     45.22 o
  11   9   1      115.74       47.59     41.05 o
  -6  10   1        6.96       50.47     34.26 o
  -5  10   1        1.22       28.58     25.09 o
  -4  10   1       21.05       35.39     29.30 o
  -3  10   1        8.18       54.12     35.49 o
  -2  10   1      171.50      166.97     43.63 o
  -1  10   1       44.32       27.30     18.50 o
   0  10   1      130.46      150.09     28.65 o
   1  10   1       70.51      108.71     33.11 o
   2  10   1      318.74      450.05     86.25 o
   3  10   1       90.10       93.08     31.38 o
   4  10   1     1451.68     1682.83     81.48 o
   5  10   1        4.14       41.88     33.24 o
   6  10   1        3.33       32.24     26.80 o
   7  10   1       69.96       92.47     41.07 o
   8  10   1      123.15      102.25     40.10 o
   9  10   1        8.64       74.54     48.53 o
  10  10   1        1.35       63.03     50.36 o
  -5  11   1        2.35       41.54     34.13 o
  -4  11   1        2.63       41.30     29.77 o
  -3  11   1       41.28       91.41     42.64 o
  -2  11   1      180.78      190.71     23.92 o
  -1  11   1       26.52       72.86     35.26 o
   0  11   1      147.17      157.98     49.67 o
   1  11   1      387.79      449.82     41.29 o
   2  11   1      660.54      780.73     83.68 o
   3  11   1        2.74       35.78     29.11 o
   4  11   1      296.17      215.01     44.17 o
   5  11   1       27.72      110.67     51.73 o
   6  11   1      315.74      288.15     42.59 o
   7  11   1       32.38       83.82     41.62 o
   8  11   1       32.09       30.22     26.25 o
   9  11   1       30.89       40.72     29.30 o
  10  11   1       13.98       36.99     33.45 o
  -4  12   1        0.42       24.51     18.15 o
  -3  12   1        5.09       36.05     28.24 o
  -2  12   1      521.74      480.83     69.17 o
  -1  12   1      261.95      282.97     41.27 o
   0  12   1       19.63       43.75     35.05 o
   1  12   1      615.06      614.20     56.82 o
   2  12   1      336.55      282.90     62.05 o
   3  12   1      481.51      539.08     47.08 o
   4  12   1       11.55       37.89     25.41 o
   5  12   1        0.29       30.40     26.17 o
   6  12   1        2.20       35.10     24.09 o
   7  12   1      111.27      136.25     48.17 o
   8  12   1      119.32       85.64     39.76 o
   9  12   1       11.98       73.91     51.89 o
  10  12   1       31.37       29.43     27.59 o
  -2  13   1      149.59      124.83     66.83 o
  -1  13   1      251.31      264.87     38.11 o
   0  13   1       14.39       57.56     31.69 o
   1  13   1       49.36       25.75     19.39 o
   2  13   1       93.04      124.95     37.05 o
   3  13   1      620.46      672.70     68.66 o
   4  13   1      223.68      213.27     41.79 o
   5  13   1        7.45       35.49     30.24 o
   6  13   1        0.10       30.95     27.19 o
   7  13   1       23.17       32.21     25.14 o
   8  13   1       62.26       63.77     35.66 o
   9  13   1        0.40       46.74     36.94 o
  -1  14   1      192.47      106.15     50.09 o
   0  14   1      194.21      111.83     43.08 o
   1  14   1        0.95       44.93     35.55 o
   2  14   1        5.81       31.50     26.46 o
   3  14   1       39.78       52.68     34.18 o
   4  14   1      154.14      157.45     78.18 o
   5  14   1       22.12       74.51     39.28 o
   6  14   1       37.81       48.42     37.44 o
   7  14   1       32.93       61.11     39.41 o
   8  14   1      205.81       36.80     25.47 o
   1  15   1       58.87       22.75     17.74 o
   2  15   1        0.12       45.11     26.17 o
   3  15   1        2.58       72.12     41.41 o
   4  15   1       72.03       36.42     28.77 o
   5  15   1      111.13       38.26     27.75 o
   6  15   1        0.23       27.53     24.91 o
  -4 -15   2       48.75       27.64     24.09 o
  -3 -15   2       32.87       25.62     17.60 o
  -7 -14   2       34.56       25.51     21.62 o
  -6 -14   2        2.95       36.18     23.17 o
  -5 -14   2        1.68       28.56     21.15 o
  -4 -14   2        6.59       35.47     26.09 o
  -3 -14   2      152.72       44.31     36.90 o
  -2 -14   2       12.66       49.37     43.80 o
  -1 -14   2       10.53       36.13     32.05 o
   0 -14   2       19.68       23.59     21.41 o
  -8 -13   2        9.61       17.87     16.32 o
  -7 -13   2        6.79       29.87     23.23 o
  -6 -13   2       39.12       41.93     34.76 o
  -5 -13   2        2.45       30.08     26.04 o
  -4 -13   2       25.83       71.73     41.83 o
  -3 -13   2        6.02       45.40     33.66 o
  -2 -13   2        1.10       58.70     28.61 o
  -1 -13   2       18.32       73.26     60.95 o
   0 -13   2      130.96      100.11     29.76 o
   1 -13   2       18.15       40.93     24.87 o
   2 -13   2       14.61       31.70     19.16 o
  -9 -12   2        8.73       48.08     43.22 o
  -8 -12   2      193.06       86.73     45.78 o
  -7 -12   2      154.90       61.10     44.70 o
  -6 -12   2       35.66       57.44     43.85 o
  -5 -12   2       37.54       77.59     54.99 o
  -4 -12   2        8.32       53.20     32.30 o
  -3 -12   2      103.37      106.95     33.46 o
  -2 -12   2        1.24       48.96     33.85 o
  -1 -12   2        8.85       48.31     25.96 o
   0 -12   2      100.54       95.75     27.46 o
   1 -12   2      105.10      128.55     42.80 o
   2 -12   2        2.94       44.04     23.89 o
   3 -12   2        3.93       41.04     23.37 o
 -10 -11   2        8.99       34.60     31.47 o
  -9 -11   2        4.87       30.21     26.93 o
  -8 -11   2        0.19       72.96     40.14 o
  -7 -11   2      302.12     1754.25   2812.12 o
  -6 -11   2        6.81       38.41     31.03 o
  -5 -11   2        0.16       56.69     31.79 o
  -4 -11   2      298.34      288.50     86.84 o
  -3 -11   2      676.46      616.34     69.05 o
  -2 -11   2        0.68       52.83     29.43 o
  -1 -11   2        2.94       34.60     19.45 o
   0 -11   2       15.86       60.96     62.18 o
   1 -11   2       12.52       73.34     30.42 o
   2 -11   2       28.08       51.11     26.43 o
   3 -11   2       25.69       70.29     32.24 o
   4 -11   2       26.91       39.18     22.83 o
   5 -11   2        1.01       26.80     23.46 o
 -10 -10   2        9.41       28.06     26.06 o
  -9 -10   2       83.04      109.73     46.59 o
  -8 -10   2      377.07      273.84     42.39 o
  -7 -10   2       77.45       59.44     35.00 o
  -6 -10   2        4.07       35.07     28.64 o
  -5 -10   2        0.62       43.29     21.98 o
  -4 -10   2      232.22      302.38     41.66 o
  -3 -10   2       79.11       42.13     21.15 o
  -2 -10   2     1576.73     1656.34     77.75 o
  -1 -10   2      269.03      310.28     62.36 o
   0 -10   2      877.14      868.54     70.50 o
   1 -10   2      114.89      227.42     85.01 o
   2 -10   2      635.58      583.38     51.46 o
   3 -10   2      296.02      334.14     46.10 o
   4 -10   2        2.50       39.90     20.80 o
   5 -10   2       14.05       41.52     23.55 o
   6 -10   2       67.76       27.90     24.04 o
 -10  -9   2       49.67       42.17     26.35 o
  -9  -9   2        6.10       47.80     22.42 o
  -8  -9   2      588.16      541.94     47.11 o
  -7  -9   2      648.18      740.53    136.20 o
  -6  -9   2      103.16      109.02     43.41 o
  -5  -9   2      557.48      610.54     43.08 o
  -4  -9   2     2486.16     2711.22    135.58 o
  -3  -9   2     1232.10     1269.78    143.98 o
  -2  -9   2      578.37      589.54     39.43 o
  -1  -9   2     1708.63     1916.11    130.03 o
   0  -9   2      887.74     1023.61     47.97 o
   1  -9   2      546.97      524.59     30.76 o
   2  -9   2      100.03       58.48     50.51 o
   3  -9   2       60.31       88.65     32.84 o
   4  -9   2      451.91      444.58     48.94 o
   5  -9   2      125.91       97.12     30.42 o
   6  -9   2        5.80       54.17     42.82 o
 -11  -8   2      112.59       37.46     23.82 o
 -10  -8   2       65.51       46.71     28.55 o
  -9  -8   2       84.57      241.28    109.26 o
  -8  -8   2      821.62      803.01     51.77 o
  -7  -8   2     1108.54     1237.00     71.65 o
  -6  -8   2        0.03       94.00     31.28 o
  -5  -8   2      921.57      930.17     42.36 o
  -4  -8   2     2340.41     2459.30    107.10 o
  -3  -8   2     1508.72     1481.49     77.03 o
  -2  -8   2       10.64       56.83     29.95 o
  -1  -8   2     1452.58     1396.91     55.33 o
   0  -8   2     1177.61     1252.17    103.88 o
   1  -8   2       17.38       53.20     52.13 o
   2  -8   2      412.21      458.33     50.04 o
   3  -8   2      327.70      299.66     41.98 o
   4  -8   2       57.23      113.55     49.41 o
   5  -8   2      459.23      505.28     46.48 o
   6  -8   2       29.73       46.33     24.52 o
   7  -8   2        7.14       36.76     29.56 o
 -11  -7   2      247.51      147.23     83.27 o
 -10  -7   2      133.33      139.62     56.34 o
  -9  -7   2       95.09       91.24     39.38 o
  -8  -7   2     1018.29      880.25    150.34 o
  -7  -7   2      974.67      931.42    113.60 o
  -6  -7   2      572.25      590.23     41.04 o
  -5  -7   2      431.47      459.54     47.93 o
  -4  -7   2     2901.38     3119.06    126.87 o
  -3  -7   2     2415.08     2273.65     95.56 o
  -2  -7   2     2331.65     2073.64     74.61 o
  -1  -7   2       96.11       86.50     23.44 o
   0  -7   2       88.57      119.02     24.60 o
   1  -7   2      808.41      811.48     46.93 o
   2  -7   2     1384.67     1469.21     66.81 o
   3  -7   2      207.76      189.38     32.03 o
   4  -7   2      206.65      259.03     39.10 o
   5  -7   2       41.33      102.20     41.78 o
   6  -7   2      120.59       74.23     33.78 o
   7  -7   2       72.54       98.67     46.64 o
   8  -7   2        1.42       22.73     21.18 o
 -11  -6   2       57.32       73.86     32.11 o
 -10  -6   2       92.81       39.02     32.40 o
  -9  -6   2       73.06       80.65     40.08 o
  -8  -6   2        1.00       49.99     27.73 o
  -7  -6   2      982.74     1019.94     56.97 o
  -6  -6   2      940.28      875.39     46.71 o
  -5  -6   2      656.21      573.53     40.33 o
  -4  -6   2      501.59      438.60     38.40 o
  -3  -6   2     1411.47     1501.98     66.82 o
  -2  -6   2      706.78      675.48     33.98 o
  -1  -6   2      138.90      135.20     30.22 o
   0  -6   2     1999.41     2007.61     68.27 o
   1  -6   2      796.97      917.35     84.40 o
   2  -6   2        2.87       38.35     19.81 o
   3  -6   2     2589.82     2867.10    155.95 o
   4  -6   2        6.01       37.13     20.87 o
   5  -6   2      270.47      316.65     43.01 o
   6  -6   2        0.29      111.93     79.93 o
   7  -6   2      495.28      569.75     51.17 o
   8  -6   2        9.54       72.41     39.33 o
 -11  -5   2       23.49       36.82     21.21 o
 -10  -5   2      175.29      140.88     87.33 o
  -9  -5   2      179.38      133.76     49.89 o
  -8  -5   2       22.40       45.85     37.97 o
  -7  -5   2       40.52       43.50     24.57 o
  -6  -5   2      659.39      646.54     34.54 o
  -5  -5   2      195.77      202.66     30.57 o
  -4  -5   2      270.79      344.01    176.32 o
  -3  -5   2       16.27       27.70     13.49 o
  -2  -5   2      249.68      287.12     23.04 o
  -1  -5   2     3226.06     2893.83    166.76 o
   0  -5   2        0.90       31.16     16.39 o
   1  -5   2      115.18       99.60     24.43 o
   2  -5   2      729.62      714.22     38.39 o
   3  -5   2      289.39      285.48     33.75 o
   4  -5   2       58.85       43.62     18.24 o
   5  -5   2      544.81      476.50     40.17 o
   6  -5   2      418.61      404.24     30.58 o
   7  -5   2        1.65       44.22     23.27 o
   8  -5   2       44.52       35.52     26.54 o
   9  -5   2        0.59       43.85     35.65 o
 -11  -4   2       75.17       50.58     30.38 o
 -10  -4   2        0.93       39.85     21.30 o
  -9  -4   2      441.76      424.21     40.02 o
  -8  -4   2       42.51       39.83     32.92 o
  -7  -4   2        1.97      103.64     40.77 o
  -6  -4   2        4.92       30.58     17.48 o
  -5  -4   2     1096.75     1061.14     88.81 o
  -4  -4   2     1172.84      936.28    109.43 o
  -3  -4   2     1951.81     1821.14     60.92 o
  -2  -4   2      732.85      665.15     42.24 o
  -1  -4   2     2620.82     2579.80    118.56 o
   0  -4   2      789.21      829.64     45.45 o
   1  -4   2     4043.63     4340.76    151.12 o
   2  -4   2       48.52       78.60     33.54 o
   3  -4   2     1019.58     1078.55     49.76 o
   4  -4   2      182.99      204.80     20.51 o
   5  -4   2       96.98      157.08     38.53 o
   6  -4   2        0.56       31.06     14.07 o
   7  -4   2       20.14       44.45     20.38 o
   8  -4   2       61.83       70.39     27.04 o
   9  -4   2       38.25       23.91     21.76 o
 -11  -3   2       19.41       63.86     28.87 o
 -10  -3   2      182.99      185.52     51.48 o
  -9  -3   2      541.40      602.63     48.90 o
  -8  -3   2        2.09       29.14     17.12 o
  -7  -3   2        5.32       24.41     21.41 o
  -6  -3   2      454.56      457.60     47.63 o
  -5  -3   2       15.99       47.90     35.38 o
  -4  -3   2       64.29       30.10     12.99 o
  -3  -3   2     1361.31     1224.88     55.17 o
  -2  -3   2     2329.78     2242.29     70.86 o
  -1  -3   2     2350.46     2044.56    146.23 o
   0  -3   2     5968.50     5314.97    189.64 o
   1  -3   2     1110.46     1118.55     72.54 o
   2  -3   2     2343.79     2386.45     85.32 o
   3  -3   2      328.89      310.20     23.47 o
   4  -3   2       53.03       42.77     38.63 o
   5  -3   2       10.53       26.65     12.24 o
   6  -3   2      314.63      318.77     24.99 o
   7  -3   2      142.16      131.04     24.15 o
   8  -3   2       10.75       35.73     18.52 o
   9  -3   2      155.25      153.77     26.54 o
 -11  -2   2        8.31       55.69     30.11 o
 -10  -2   2       75.07      100.32     39.02 o
  -9  -2   2       47.89       69.55     37.14 o
  -8  -2   2       26.60       29.84     16.74 o
  -7  -2   2      116.39      141.22     35.50 o
  -6  -2   2      576.38      557.42     36.94 o
  -5  -2   2     4557.92     4358.28    228.46 o
  -4  -2   2     1036.89     1138.46     43.10 o
  -3  -2   2      485.17      395.98     35.92 o
  -2  -2   2     3344.88     2651.24     83.02 o
  -1  -2   2     7439.87     6189.30    173.51 o
   0  -2   2      658.14      571.88     35.92 o
   1  -2   2    10453.54    10260.81    382.69 o
   2  -2   2     1014.14      919.90     27.88 o
   3  -2   2     5666.78     5615.24    143.40 o
   4  -2   2     3330.83     3196.65    122.97 o
   5  -2   2      561.03      600.65     31.94 o
   6  -2   2      162.16      173.06     23.54 o
   7  -2   2      325.06      345.58     43.98 o
   8  -2   2      743.74      683.71    100.26 o
   9  -2   2        0.79       47.21     35.78 o
  10  -2   2        1.82       58.33     44.61 o
 -11  -1   2       27.03       43.75     24.82 o
 -10  -1   2      114.44      220.90     93.29 o
  -9  -1   2      443.73      490.28     85.81 o
  -8  -1   2      100.51      145.93     32.93 o
  -7  -1   2      359.70      297.97     33.70 o
  -6  -1   2      662.64      656.83     37.63 o
  -5  -1   2     7145.27     7600.67    270.70 o
  -4  -1   2      287.21      290.99     24.67 o
  -3  -1   2     4166.55     4123.78    132.65 o
  -2  -1   2      136.38      223.31     34.90 o
  -1  -1   2    22437.81     9381.07   9727.89 o
   1  -1   2        5.79        9.12      5.80 o
   2  -1   2      518.81      528.78     18.39 o
   3  -1   2     2434.15     2281.24     62.04 o
   4  -1   2     4976.90     4595.74    125.82 o
   5  -1   2      897.04      869.59     29.59 o
   6  -1   2        1.49       28.68     14.31 o
   7  -1   2       90.81       91.95     22.34 o
   8  -1   2      374.77      460.61     52.59 o
   9  -1   2      391.91      542.52     43.12 o
  10  -1   2       20.06       43.17     26.48 o
  11  -1   2        2.30       19.63     18.52 o
 -11   0   2       13.86       38.57     23.05 o
 -10   0   2       43.30       58.78     31.50 o
  -9   0   2      159.61      201.81     71.83 o
  -8   0   2      159.06      182.73     49.58 o
  -7   0   2      138.86      116.60     37.03 o
  -6   0   2      296.26      285.67     32.41 o
  -5   0   2     7175.57     7189.34    385.17 o
  -4   0   2     3895.41     3932.77    183.02 o
  -3   0   2       29.13       42.05     19.85 o
  -2   0   2    20440.86    22213.75    855.13 o
  -1   0   2      237.24      250.99     25.30 o
   1   0   2      649.13      111.85    275.95 o
   2   0   2      112.85      164.39     15.87 o
   3   0   2      938.92      833.94     40.68 o
   4   0   2     3898.69     3870.76    213.10 o
   5   0   2     4611.24     4826.36    173.06 o
   6   0   2       87.56      105.35     23.87 o
   7   0   2       25.22       56.95     18.71 o
   8   0   2       22.06      160.69     43.88 o
   9   0   2      449.70      496.37     38.13 o
  10   0   2      455.25      464.31     57.59 o
  11   0   2       89.67       27.14     24.17 o
 -10   1   2       10.36       57.33     27.42 o
  -9   1   2       20.87       52.41     26.21 o
  -8   1   2       99.02      100.68     19.53 o
  -7   1   2       16.49       32.06     15.67 o
  -6   1   2        0.64       23.16     13.30 o
  -5   1   2       14.74       19.62     25.14 o
  -4   1   2     8951.31     9466.06    328.11 o
  -3   1   2     9064.16     9057.28    253.17 o
  -2   1   2      111.30      144.17     18.62 o
  -1   1   2     1786.20     1688.70     99.94 o
   3   1   2      614.61     1131.85    128.17 o
   4   1   2       40.63       52.08     15.43 o
   5   1   2     8427.36     8732.76    267.22 o
   6   1   2      509.28      533.86     27.63 o
   7   1   2      412.69      429.61     33.70 o
   8   1   2        9.58       45.82     29.69 o
   9   1   2      766.93      717.65     62.90 o
  10   1   2       97.13      113.68     46.01 o
  11   1   2       46.18       75.99     52.60 o
 -10   2   2        6.31       28.32     17.55 o
  -9   2   2       50.08       39.91     17.64 o
  -8   2   2       36.70       41.76     27.30 o
  -7   2   2      488.57      541.34     60.29 o
  -6   2   2      568.68      533.74     32.32 o
  -5   2   2      621.45      547.51     29.01 o
  -4   2   2     1046.18     1066.85     46.48 o
  -3   2   2        2.60       21.68     12.01 o
  -2   2   2      256.47      267.72     27.76 o
  -1   2   2     5585.96     6040.40    492.12 o
   0   2   2       99.11      125.82     27.88 o
   1   2   2    13811.12     7867.96   5831.06 o
   3   2   2      127.33       78.83     42.81 o
   4   2   2      286.07      336.78     64.46 o
   5   2   2       45.46       85.80     17.36 o
   6   2   2     1111.79     1097.28     57.52 o
   7   2   2       84.45       74.75     46.47 o
   8   2   2        9.18       31.79     23.38 o
   9   2   2      109.22      116.99     55.61 o
  10   2   2      237.37      280.78     49.42 o
  11   2   2       26.62       37.34     32.61 o
 -10   3   2       17.42       33.39     28.98 o
  -9   3   2      324.31      351.95     29.43 o
  -8   3   2      225.68      261.45     27.84 o
  -7   3   2       51.12       60.49     18.78 o
  -6   3   2      251.01      274.33     25.45 o
  -5   3   2      621.64      602.12     39.81 o
  -4   3   2     2735.91     3052.03    144.29 o
  -3   3   2       53.32       41.39     15.68 o
  -2   3   2      767.37      734.33     32.93 o
  -1   3   2     1647.17     1636.65     81.83 o
   0   3   2     1586.61     1602.02     72.86 o
   1   3   2      108.85      120.74     22.15 o
   2   3   2      156.79       99.29     35.17 o
   3   3   2      188.30      241.23     43.13 o
   4   3   2       33.27      152.01     46.77 o
   5   3   2      133.55      240.02     53.62 o
   6   3   2       22.13       61.26     75.33 o
   7   3   2        1.94       35.81     19.47 o
   8   3   2      982.08     1033.17     67.16 o
   9   3   2      346.76      342.02     90.18 o
  10   3   2      420.17      313.70     96.77 o
  11   3   2       24.06       53.76     49.79 o
  -9   4   2        3.86       39.05     20.48 o
  -8   4   2      112.29      125.00     39.88 o
  -7   4   2       49.55       62.10     24.70 o
  -6   4   2       18.20       39.68     29.48 o
  -5   4   2      202.91      154.76     31.42 o
  -4   4   2     1487.01     1497.77     99.15 o
  -3   4   2     5080.49     5337.78    198.15 o
  -2   4   2       25.15       60.26     19.91 o
  -1   4   2      182.94      440.49     50.41 o
   0   4   2      106.64      148.29     23.49 o
   1   4   2     2865.68     2314.93    112.73 o
   2   4   2     2603.00     2972.23    169.92 o
   3   4   2      531.99      525.97     37.41 o
   4   4   2      125.97      113.38     27.08 o
   5   4   2      658.50      693.43     99.29 o
   6   4   2      342.57      411.88     27.88 o
   7   4   2      471.58      507.84     80.76 o
   8   4   2      243.31      304.79     75.19 o
   9   4   2       24.25       91.04     43.14 o
  10   4   2       35.65       78.46     59.96 o
  11   4   2       19.00       30.48     24.09 o
  -9   5   2        0.90       34.41     17.69 o
  -8   5   2      165.28      228.46     49.88 o
  -7   5   2     1174.12     1240.36    134.09 o
  -6   5   2       97.97       79.50     51.55 o
  -5   5   2      112.48      224.26     53.07 o
  -4   5   2      107.39      129.22     33.83 o
  -3   5   2     3678.11     3926.83    168.42 o
  -2   5   2      102.46       74.62     18.42 o
  -1   5   2     2870.03     3009.71    129.01 o
   0   5   2      122.75      142.12     21.90 o
   1   5   2     6948.22     7520.06    329.68 o
   2   5   2      361.06      420.03     49.22 o
   3   5   2      103.86       99.94     29.44 o
   4   5   2      270.18      365.56     88.37 o
   5   5   2       31.72      207.13     37.84 o
   6   5   2      783.86      888.25     77.17 o
   7   5   2       45.05       69.45     21.55 o
   8   5   2      555.91      473.71     88.92 o
   9   5   2       62.12      215.62    106.02 o
  10   5   2       26.99       36.07     28.27 o
  11   5   2       54.56       30.24     25.99 o
  -8   6   2       10.35       64.04     75.89 o
  -7   6   2      841.36      744.88     53.58 o
  -6   6   2      630.30      648.07     44.11 o
  -5   6   2      211.19      249.36     26.81 o
  -4   6   2       33.44       33.29     15.13 o
  -3   6   2     2646.64     3084.55    127.73 o
  -2   6   2      835.46      834.74    118.86 o
  -1   6   2      159.29      415.88     58.39 o
   0   6   2       70.07       75.01     22.64 o
   1   6   2     3412.02     3705.91    279.27 o
   2   6   2      713.36      876.34     47.96 o
   3   6   2     1475.37     1512.25     81.40 o
   4   6   2     2048.96     2047.43    146.12 o
   5   6   2      246.89      489.57     42.07 o
   6   6   2      434.01      446.16     71.03 o
   7   6   2     1291.21     1425.25     78.04 o
   8   6   2      210.45      351.78     30.49 o
   9   6   2       23.21       57.54     45.56 o
  10   6   2        0.56       61.74     49.23 o
  11   6   2      263.25      215.20     81.75 o
  -8   7   2       37.46       33.06     17.03 o
  -7   7   2       31.32       26.48     14.65 o
  -6   7   2      320.28      292.93     42.50 o
  -5   7   2      106.48      159.66     39.16 o
  -4   7   2       86.68      151.11     39.39 o
  -3   7   2       19.95       81.36     33.95 o
  -2   7   2     1485.07     1637.43     82.21 o
  -1   7   2      154.32      194.15     42.12 o
   0   7   2      338.27      454.10     39.46 o
   1   7   2      420.12      539.09     45.52 o
   2   7   2        6.28       64.21     24.28 o
   3   7   2       19.54       45.40     24.04 o
   4   7   2       18.39       29.61     21.26 o
   5   7   2      168.43      148.60     64.30 o
   6   7   2        0.01       93.56     32.34 o
   7   7   2      190.15      222.27     36.54 o
   8   7   2        0.82       39.20     24.12 o
   9   7   2      676.27      648.36    118.40 o
  10   7   2      229.01      197.69     96.46 o
  -7   8   2        0.05       63.98    249.31 o
  -6   8   2       36.15       50.60     20.06 o
  -5   8   2       99.04      100.37     22.18 o
  -4   8   2      157.24      143.23     22.38 o
  -3   8   2       42.90       98.41     31.73 o
  -2   8   2       38.42       87.62     23.29 o
  -1   8   2        1.51       38.44     19.11 o
   0   8   2      119.07       86.39     34.38 o
   1   8   2      447.91      508.10     34.73 o
   2   8   2      358.21      351.80     34.19 o
   3   8   2     1864.81     2086.40     86.68 o
   4   8   2       30.66       75.88     35.66 o
   5   8   2       15.25       84.31     33.16 o
   6   8   2      134.05      277.33     46.52 o
   7   8   2        9.11       75.46     36.13 o
   8   8   2      131.21      159.94     82.99 o
   9   8   2       66.71       93.96     70.08 o
  10   8   2      245.77       69.42     55.67 o
  11   8   2        5.13       39.38     34.44 o
  -7   9   2        4.26       49.52     41.38 o
  -6   9   2        0.09       31.24     17.58 o
  -5   9   2        0.93       39.54     22.80 o
  -4   9   2       13.03       63.87     34.27 o
  -3   9   2       21.28       39.56     22.31 o
  -2   9   2       62.72       49.93     23.57 o
  -1   9   2       19.45       64.29     44.06 o
   0   9   2      104.38      148.09     50.90 o
   1   9   2        6.91       33.87     24.91 o
   2   9   2      508.83      581.63     41.05 o
   3   9   2      249.67      299.88     64.68 o
   4   9   2      452.15      526.06     41.56 o
   5   9   2      335.46      456.16     44.18 o
   6   9   2      472.84      510.56     53.66 o
   7   9   2        1.56       33.31     27.95 o
   8   9   2      486.41      449.01     49.45 o
   9   9   2      147.38      166.99     72.74 o
  10   9   2       15.46       49.05     34.23 o
  11   9   2       99.57       48.35     42.02 o
  -6  10   2       10.18       30.08     26.19 o
  -5  10   2       63.17       46.17     32.90 o
  -4  10   2        0.77       34.86     28.69 o
  -3  10   2      119.16      102.65     18.40 o
  -2  10   2        9.68       19.73     14.82 o
  -1  10   2       39.37       69.94     35.84 o
   0  10   2      134.19      157.79     50.46 o
   1  10   2      171.56      162.25     56.83 o
   2  10   2       60.54       31.98     26.28 o
   3  10   2      103.98      174.13     36.53 o
   4  10   2       84.15      128.53     33.64 o
   5  10   2        9.56       44.22     28.16 o
   6  10   2        9.49       46.03     35.68 o
   7  10   2       18.32       37.94     26.98 o
   8  10   2        3.10       43.67     28.19 o
   9  10   2       84.53       85.24     34.29 o
  10  10   2       43.84       42.62     37.99 o
  11  10   2       54.14       54.60     47.90 o
  -5  11   2        3.17       20.18     15.84 o
  -4  11   2       24.68       47.69     32.21 o
  -3  11   2       16.91       69.55     47.16 o
  -2  11   2       28.53       56.94     30.27 o
  -1  11   2      258.38      274.44     49.95 o
   0  11   2       19.73       57.22     40.86 o
   1  11   2        0.58       86.75     40.25 o
   2  11   2      245.20      250.68     61.25 o
   3  11   2      459.78      550.15     45.76 o
   4  11   2       35.00       57.78     46.43 o
   5  11   2        1.06       40.91     32.76 o
   6  11   2      494.16      463.72     46.55 o
   7  11   2       27.82       56.49     33.50 o
   8  11   2      288.82      326.92     43.64 o
   9  11   2      320.72      251.11     41.27 o
  10  11   2       80.78       46.01     41.36 o
  -4  12   2       23.69       34.21     29.30 o
  -3  12   2       41.90       49.82     41.49 o
  -2  12   2       56.48       95.20     25.49 o
  -1  12   2       70.35       99.04     28.64 o
   0  12   2      119.66      148.66     32.59 o
   1  12   2        1.11      105.96     47.82 o
   2  12   2       99.30      120.62     49.48 o
   3  12   2       37.21       51.52     32.53 o
   4  12   2       49.04       94.54     37.02 o
   5  12   2       83.89       68.95     35.50 o
   6  12   2      141.63      160.23     39.68 o
   7  12   2      194.29      236.44     44.68 o
   8  12   2       47.52       63.43     41.86 o
   9  12   2      108.64       49.40     39.42 o
  10  12   2       44.20       34.50     25.67 o
  -3  13   2       47.06       34.89     30.40 o
  -2  13   2      156.01      256.89     65.96 o
  -1  13   2      120.52      223.58     33.64 o
   0  13   2      238.96      272.89     40.74 o
   1  13   2      183.46      177.09     79.21 o
   2  13   2      283.64      361.56     46.53 o
   3  13   2      630.22     1036.69     84.97 o
   4  13   2       71.38      150.77     41.52 o
   5  13   2       62.04       62.43     35.87 o
   6  13   2      276.05      282.66     49.16 o
   7  13   2      115.97       62.10     35.79 o
   8  13   2        0.39       41.59     29.45 o
   9  13   2       82.16       27.33     21.34 o
  -1  14   2      163.26      161.44     42.84 o
   0  14   2       32.28       53.52     29.30 o
   1  14   2       23.59       24.20     21.68 o
   2  14   2       33.14       57.04     34.34 o
   3  14   2      361.92      393.68     52.84 o
   4  14   2       30.91       45.14     37.41 o
   5  14   2       27.91       28.66     22.99 o
   6  14   2       50.60       53.21     35.52 o
   7  14   2      141.23       99.70     52.58 o
   8  14   2       63.98       36.94     26.77 o
   1  15   2        0.14       46.50     30.45 o
   2  15   2       13.81       39.96     37.62 o
   3  15   2       69.91       41.88     29.67 o
   4  15   2       93.35       70.84     58.70 o
   5  15   2        1.08       51.28     35.21 o
   6  15   2       31.40       30.90     23.78 o
  -6 -14   3       70.03       24.70     18.81 o
  -5 -14   3       84.24       32.71     23.28 o
  -4 -14   3      110.62       77.91     31.87 o
  -3 -14   3        1.78       33.35     18.97 o
  -2 -14   3       96.68       81.14     89.51 o
  -1 -14   3        0.75       25.12     14.93 o
   0 -14   3        2.87      382.91    771.86 o
  -8 -13   3       61.37       50.29     37.73 o
  -7 -13   3       19.10       28.51     22.91 o
  -6 -13   3      126.35      147.74     56.53 o
  -5 -13   3        5.74       40.49     23.78 o
  -4 -13   3       10.40       45.22     25.86 o
  -3 -13   3       77.24       89.73     32.27 o
  -2 -13   3        1.15       66.39     28.29 o
  -1 -13   3       33.21       51.64     60.63 o
   0 -13   3        1.20       40.11     25.05 o
   1 -13   3       22.16       54.05     31.00 o
   2 -13   3        3.44       52.73     31.21 o
  -9 -12   3       22.43       35.39     27.59 o
  -8 -12   3       22.08       98.79     51.18 o
  -7 -12   3        1.83       59.22     35.42 o
  -6 -12   3        6.75       80.68     49.42 o
  -5 -12   3      177.96      160.13     50.16 o
  -4 -12   3       15.75       58.31     25.86 o
  -3 -12   3       62.49       60.05     26.32 o
  -2 -12   3        4.06       54.25     28.23 o
  -1 -12   3      171.62      182.20     90.49 o
   0 -12   3        0.48       57.31     29.45 o
   1 -12   3       14.89       60.95     30.66 o
   2 -12   3        0.48       69.05     31.05 o
   3 -12   3        0.27       31.77     19.89 o
  -9 -11   3        0.13       72.33     46.92 o
  -8 -11   3        9.10       83.29     52.44 o
  -7 -11   3      205.37      113.94     46.47 o
  -6 -11   3        1.58       71.44     32.35 o
  -5 -11   3       57.60      103.03     35.67 o
  -4 -11   3       10.40       44.27     24.33 o
  -3 -11   3        5.10       63.48     69.58 o
  -2 -11   3        3.24       59.85     51.26 o
  -1 -11   3      391.62      282.40     69.68 o
   0 -11   3      211.96      201.33     29.17 o
   1 -11   3       38.86       96.40     45.32 o
   2 -11   3        1.97       52.18     27.13 o
   3 -11   3       43.78       61.63     38.06 o
   4 -11   3        0.73       34.17     19.17 o
 -10 -10   3        4.58       43.14     26.78 o
  -9 -10   3       16.31       85.28     35.31 o
  -8 -10   3        3.27       40.25     21.94 o
  -7 -10   3       15.94       38.13     20.30 o
  -6 -10   3       26.97       45.53     23.87 o
  -5 -10   3       35.83       67.89     28.98 o
  -4 -10   3       62.19      119.85     34.25 o
  -3 -10   3       77.63       79.46     31.05 o
  -2 -10   3      198.62      196.12     48.14 o
  -1 -10   3       45.59       54.19     31.89 o
   0 -10   3       14.52       40.04     23.05 o
   1 -10   3       21.77       56.90     29.13 o
   2 -10   3        2.56       53.65     25.20 o
   3 -10   3       34.07       74.88     43.55 o
   4 -10   3        0.36       53.95     62.20 o
   5 -10   3       31.59       44.61     26.30 o
 -10  -9   3        0.23       43.77     27.34 o
  -9  -9   3        5.86       63.16     34.87 o
  -8  -9   3       35.32       59.96     26.06 o
  -7  -9   3      495.39      508.03     68.25 o
  -6  -9   3      556.50      624.82     82.96 o
  -5  -9   3       27.20       39.32     20.79 o
  -4  -9   3       42.94       56.01     21.53 o
  -3  -9   3      745.72      700.45     57.61 o
  -2  -9   3      732.62      753.23     48.39 o
  -1  -9   3      313.06      325.96     31.63 o
   0  -9   3      249.61      251.60     26.78 o
   1  -9   3      127.22      154.70     23.71 o
   2  -9   3     1753.09     1842.99     96.44 o
   3  -9   3     1615.08     1599.32     87.56 o
   4  -9   3      104.64       52.48     24.04 o
   5  -9   3       15.96       32.38     19.48 o
   6  -9   3      265.07       85.21     34.04 o
 -11  -8   3      123.32       90.65     84.05 o
 -10  -8   3      130.97       54.61     31.60 o
  -9  -8   3       37.00       49.37     40.78 o
  -8  -8   3        3.06       46.65     24.86 o
  -7  -8   3       34.05       54.58     27.11 o
  -6  -8   3     1377.59     1459.51    103.84 o
  -5  -8   3      145.53      116.08     32.01 o
  -4  -8   3        3.34       36.87     19.86 o
  -3  -8   3      106.43      101.69     27.36 o
  -2  -8   3     3521.97     3429.62    130.53 o
  -1  -8   3     1858.48     1878.23    105.26 o
   0  -8   3     1814.02     1772.39    116.14 o
   1  -8   3       61.04       51.21     29.27 o
   2  -8   3     2157.08     2594.36    237.69 o
   3  -8   3      905.21     1124.28    102.76 o
   4  -8   3      359.66      379.40     96.80 o
   5  -8   3        6.89       42.17     24.35 o
   6  -8   3       36.54       45.24     27.17 o
   7  -8   3      251.50       77.33     40.65 o
 -11  -7   3       20.50       31.69     20.21 o
 -10  -7   3      126.42      103.95     49.08 o
  -9  -7   3       38.36       35.63     31.98 o
  -8  -7   3       22.60       86.58     40.44 o
  -7  -7   3       15.50       58.32     28.08 o
  -6  -7   3     1233.03     1249.94     64.62 o
  -5  -7   3     2020.85     2210.91     79.21 o
  -4  -7   3      555.24      551.86     34.32 o
  -3  -7   3     1836.40     1849.95    102.11 o
  -2  -7   3      605.25      652.65    126.98 o
  -1  -7   3     4592.24     4778.04    320.14 o
   0  -7   3      200.46      201.97     27.30 o
   1  -7   3      144.19      169.62     72.39 o
   2  -7   3       44.03       43.73     23.69 o
   3  -7   3     1275.09     1409.24     82.32 o
   4  -7   3       10.28       39.52     22.60 o
   5  -7   3      320.16      239.30    117.71 o
   6  -7   3       44.76       49.51     25.76 o
   7  -7   3      234.34      193.14     42.28 o
   8  -7   3      127.72       89.37     40.36 o
 -11  -6   3       50.33      107.57     69.93 o
 -10  -6   3        0.28       56.87     37.95 o
  -9  -6   3       66.90       57.13     29.32 o
  -8  -6   3       35.33       45.74     24.53 o
  -7  -6   3      433.96      456.81    189.87 o
  -6  -6   3       35.82       54.55     25.43 o
  -5  -6   3      633.98      656.36     34.31 o
  -4  -6   3      651.69      811.25     56.99 o
  -3  -6   3     1600.87     1524.20     73.35 o
  -2  -6   3     2278.44     2350.04    102.23 o
  -1  -6   3      550.70      388.63     26.22 o
   0  -6   3     1264.15     1308.10     80.52 o
   1  -6   3     1493.43     1418.08     74.09 o
   2  -6   3      128.61       84.32     22.89 o
   3  -6   3      692.85      655.35     75.30 o
   4  -6   3      465.35      532.17     35.72 o
   5  -6   3       16.03       65.87     32.97 o
   6  -6   3      128.98       72.36     30.46 o
   7  -6   3       23.07       47.49     26.84 o
   8  -6   3      124.80       46.72     33.01 o
 -11  -5   3      124.40       63.62     33.25 o
 -10  -5   3       96.46      129.16     54.37 o
  -9  -5   3       33.69      109.28     49.14 o
  -8  -5   3        0.42       46.66     24.62 o
  -7  -5   3      486.54      498.23     66.60 o
  -6  -5   3     1122.01     1186.93     66.57 o
  -5  -5   3       28.55       26.62     14.88 o
  -4  -5   3      260.17      335.45     30.41 o
  -3  -5   3      193.14      143.26     31.85 o
  -2  -5   3     2472.85     2268.35     74.05 o
  -1  -5   3     1544.93     1420.99    124.58 o
   0  -5   3      339.40      268.50     21.11 o
   1  -5   3       65.89       62.78     16.73 o
   2  -5   3        6.75       58.97     52.26 o
   3  -5   3      458.03      533.84     43.20 o
   4  -5   3      606.76      611.49     79.24 o
   5  -5   3       20.10       35.19     18.47 o
   6  -5   3       15.81       49.85     24.02 o
   7  -5   3      135.54      101.02     38.07 o
   8  -5   3       25.17       59.10     26.75 o
   9  -5   3       21.88       90.88     69.68 o
 -11  -4   3        8.18       38.53     22.99 o
 -10  -4   3      349.19      318.22     41.94 o
  -9  -4   3      267.29      225.73     47.27 o
  -8  -4   3      104.11       81.77     36.42 o
  -7  -4   3        1.27       36.26     19.32 o
  -6  -4   3     1310.41     1359.00     92.36 o
  -5  -4   3      478.06      445.20     32.63 o
  -4  -4   3      289.76      241.19     27.40 o
  -3  -4   3      932.35      846.24     61.65 o
  -2  -4   3        3.82       21.55     11.61 o
  -1  -4   3        2.60       22.46     11.86 o
   0  -4   3        1.41       47.13     24.56 o
   1  -4   3      105.15       77.96     14.41 o
   2  -4   3      785.24      835.85     43.81 o
   3  -4   3      537.99      458.37     50.57 o
   4  -4   3      162.42      198.78     30.43 o
   5  -4   3      386.76      356.95     45.59 o
   6  -4   3      232.00      289.53     35.87 o
   7  -4   3      104.54       97.67     32.19 o
   8  -4   3       10.33       41.65     23.26 o
   9  -4   3       24.26       27.25     23.80 o
 -11  -3   3       23.70       81.00     44.67 o
 -10  -3   3       76.33       68.24     35.96 o
  -9  -3   3      261.14      275.62     56.47 o
  -8  -3   3       23.40       89.77     30.77 o
  -7  -3   3        0.43       43.19     23.63 o
  -6  -3   3      299.74      197.06     42.89 o
  -5  -3   3     1581.54     1376.38     57.57 o
  -4  -3   3       97.59       83.16     28.22 o
  -3  -3   3       12.85       24.56     11.91 o
  -2  -3   3      815.25      713.94     37.41 o
  -1  -3   3       52.68       31.08     15.36 o
   0  -3   3      910.72      892.55     41.23 o
   1  -3   3     2017.99     2031.12    110.05 o
   2  -3   3     1954.53     1880.23     86.50 o
   3  -3   3      970.83     1047.47     58.51 o
   4  -3   3      498.91      504.68     42.87 o
   5  -3   3      109.05       96.34     20.64 o
   6  -3   3      331.57      313.44     36.27 o
   7  -3   3      329.22      324.91     51.36 o
   8  -3   3      100.29      104.30     33.72 o
   9  -3   3       41.63       32.32     25.88 o
 -11  -2   3        3.17       55.43     32.56 o
 -10  -2   3       94.66       63.57     30.64 o
  -9  -2   3      448.17      394.04     74.71 o
  -8  -2   3      114.67      132.57     52.72 o
  -7  -2   3      152.14      148.70     28.06 o
  -6  -2   3      349.88      357.29     39.31 o
  -5  -2   3     1417.69     1270.03    153.68 o
  -4  -2   3     1869.31     1616.93     83.61 o
  -3  -2   3      380.08      327.24     38.90 o
  -2  -2   3      373.23      372.99     22.87 o
  -1  -2   3       39.66       86.43     27.86 o
   0  -2   3     9546.92     9611.07    287.55 o
   1  -2   3        2.43       18.52     11.01 o
   2  -2   3     2927.06     2983.09     85.47 o
   3  -2   3     2619.72     2596.25     78.29 o
   4  -2   3      131.15      126.42     12.44 o
   5  -2   3     1216.19     1279.80     36.58 o
   6  -2   3     1035.50     1145.02     95.59 o
   7  -2   3      693.84      822.92     69.41 o
   8  -2   3        8.31       34.81     27.82 o
   9  -2   3      479.81      456.87     67.32 o
 -11  -1   3       20.77       31.27     20.14 o
 -10  -1   3       16.06       37.11     22.95 o
  -9  -1   3       86.18      116.48     51.11 o
  -8  -1   3     1312.78     1276.72     69.18 o
  -7  -1   3      106.37       93.60     31.85 o
  -6  -1   3      487.52      465.33     32.31 o
  -5  -1   3       23.31       36.15     17.06 o
  -4  -1   3      602.19      570.44     40.84 o
  -3  -1   3      615.61      636.43     48.62 o
  -2  -1   3       69.16      116.64     41.77 o
  -1  -1   3      264.44      312.86     23.04 o
   0  -1   3      161.74      111.37     15.97 o
   1  -1   3    31512.81    34151.40   1253.34 o
   2  -1   3      160.66      123.48     18.59 o
   3  -1   3     4225.53     3794.92    106.10 o
   4  -1   3       13.20       33.06     14.41 o
   5  -1   3      102.74       92.25     13.36 o
   6  -1   3      616.85      569.90     49.74 o
   7  -1   3     1087.56     1265.88     96.42 o
   8  -1   3        7.88       42.69     19.76 o
   9  -1   3       19.72       56.17     37.02 o
  10  -1   3      605.20      536.05     97.32 o
 -11   0   3      115.50       41.68     22.91 o
 -10   0   3      142.26      204.70    274.60 o
  -9   0   3        0.26       85.75     42.34 o
  -8   0   3      913.58      843.27     94.97 o
  -7   0   3      275.14      177.22     43.07 o
  -6   0   3        2.01       43.32     29.24 o
  -5   0   3        3.30       34.56     18.38 o
  -4   0   3      386.08      372.65     30.70 o
  -3   0   3     1801.05     1622.27     84.17 o
  -2   0   3      206.91      222.88     38.68 o
  -1   0   3      355.12      309.65     16.81 o
   0   0   3      397.05      138.30    150.11 o
   1   0   3      988.71      800.11     63.47 o
   2   0   3       76.14       87.71     10.01 o
   3   0   3     3620.55     3328.75    156.77 o
   4   0   3     4821.33     4720.66    173.27 o
   5   0   3      211.53      222.33     28.13 o
   6   0   3      817.98      816.72     39.24 o
   7   0   3     1405.01     1453.78     59.60 o
   8   0   3     1115.42     1188.14    111.95 o
   9   0   3      127.09      217.10     29.43 o
  10   0   3       59.57       89.34     42.57 o
  11   0   3      106.75       24.36     21.81 o
 -10   1   3       34.25       33.27     19.83 o
  -9   1   3      141.49      152.37     71.76 o
  -8   1   3       29.44       34.11     24.07 o
  -7   1   3      212.79      220.51     25.67 o
  -6   1   3     1438.68     1523.69     62.72 o
  -5   1   3      424.10      323.56     27.08 o
  -4   1   3        1.54       25.80     14.28 o
  -3   1   3     2185.45     1972.91     71.38 o
  -2   1   3     1675.76     1600.63    114.20 o
  -1   1   3     2798.84     2735.87    343.74 o
   0   1   3     9741.91      865.46   5548.86 o
   1   1   3      953.43      744.59    288.07 o
   2   1   3     1937.29     1876.07     95.77 o
   3   1   3     1646.98     1759.22    110.88 o
   4   1   3     4265.91     4187.72    138.74 o
   5   1   3     3328.61     3448.67    115.44 o
   6   1   3        0.00       40.56     17.63 o
   7   1   3       30.54       65.90     21.97 o
   8   1   3      827.34     1028.79     73.71 o
   9   1   3      454.55      394.50     73.37 o
  10   1   3        1.29       62.45     56.20 o
  11   1   3       23.38       51.52     33.42 o
 -10   2   3       27.60       47.66     23.91 o
  -9   2   3       22.81       35.52     16.88 o
  -8   2   3      287.49      336.29     54.84 o
  -7   2   3      147.25      174.50     27.19 o
  -6   2   3      159.82      159.77     19.64 o
  -5   2   3     2476.86     2309.32     80.05 o
  -4   2   3     1753.75     1677.75    168.57 o
  -3   2   3     3175.05     3102.76    203.17 o
  -2   2   3      597.71      590.20     38.64 o
  -1   2   3     2062.74     2411.26    105.81 o
   1   2   3    34382.58    41860.52   1520.09 o
   2   2   3     1733.96     1973.21     82.23 o
   3   2   3    11621.42    11970.09    449.76 o
   4   2   3     1805.68     1812.65    126.37 o
   5   2   3     1976.73     1943.19     80.21 o
   6   2   3        3.12       23.07     17.73 o
   7   2   3      143.21      117.54     20.76 o
   8   2   3      679.25      722.15     59.21 o
   9   2   3     2454.58     2790.39    163.25 o
  10   2   3       27.33       47.90     31.40 o
  11   2   3       37.10       35.92     29.66 o
 -10   3   3        2.89       35.96     21.24 o
  -9   3   3       56.37       96.36     25.60 o
  -8   3   3        0.35       43.14     21.63 o
  -7   3   3       78.69       68.79     25.01 o
  -6   3   3      295.05      329.71     27.37 o
  -5   3   3     1070.80     1110.66    156.76 o
  -4   3   3      124.72      125.83     18.05 o
  -3   3   3     1326.20     1297.35     65.22 o
  -2   3   3     1201.66     1307.35    145.39 o
  -1   3   3     2725.64     2901.93    169.11 o
   0   3   3       15.38       47.90     19.20 o
   1   3   3    10295.77     9637.37    406.05 o
   2   3   3       54.93      128.23     38.11 o
   3   3   3     1595.42     1517.43     93.30 o
   4   3   3     2495.79     2356.56    155.70 o
   5   3   3     4910.31     5329.83    366.60 o
   6   3   3      114.26       82.39     44.68 o
   7   3   3        6.02       20.94     17.47 o
   8   3   3      300.25      315.32     44.43 o
   9   3   3      119.35      138.47     42.31 o
  10   3   3      113.28      109.03     51.74 o
  11   3   3        9.83       30.03     26.22 o
  -9   4   3      223.46      237.21     36.22 o
  -8   4   3       13.55       48.40     29.66 o
  -7   4   3       12.67       33.71     15.90 o
  -6   4   3      162.36      145.10     50.45 o
  -5   4   3     1011.03      991.12    100.30 o
  -4   4   3      527.89      534.07     47.03 o
  -3   4   3       89.42       70.68     25.05 o
  -2   4   3      283.00      229.96     45.15 o
  -1   4   3     2185.76     2154.23    118.84 o
   0   4   3     1410.33     1548.89    201.37 o
   1   4   3     4182.10     4386.31    174.45 o
   2   4   3      422.87      477.45     58.20 o
   3   4   3       69.93       46.23     23.71 o
   4   4   3     1237.62     1183.91     88.22 o
   5   4   3      695.87      775.14     72.17 o
   6   4   3      650.48      656.28     75.56 o
   7   4   3       13.50       50.10     36.57 o
   8   4   3        3.43      128.05     65.52 o
   9   4   3     2134.02     2030.97    121.96 o
  10   4   3       85.78       35.97     26.96 o
  11   4   3       22.34       30.08     27.09 o
  -9   5   3      283.64      144.07     37.55 o
  -8   5   3      593.86      507.20     43.66 o
  -7   5   3        8.84       31.92     18.46 o
  -6   5   3      297.88      322.94     34.51 o
  -5   5   3     1064.48      926.59     47.78 o
  -4   5   3     1384.59     1511.43    181.18 o
  -3   5   3      405.10      420.74     35.41 o
  -2   5   3     1121.22     1190.29     61.88 o
  -1   5   3      158.53      142.63     24.90 o
   0   5   3     7669.85     7908.80    347.93 o
   1   5   3     6256.35     6417.12    272.27 o
   2   5   3       74.31      139.66     73.80 o
   3   5   3     1500.41     1374.31     86.75 o
   5   5   3     1354.04     1452.72     99.26 o
   6   5   3      169.88      309.60     36.54 o
   7   5   3      493.94      588.57     38.41 o
   8   5   3      229.50      216.79     19.72 o
   9   5   3        1.14       78.84     60.32 o
  10   5   3       57.25       53.44     36.55 o
  11   5   3       39.44       51.08     40.02 o
  -8   6   3      512.14      458.60    103.64 o
  -7   6   3     1109.12     1108.88    124.81 o
  -6   6   3      255.04      257.26     29.52 o
  -5   6   3      347.73      362.36     43.80 o
  -4   6   3     1811.23     1889.76    161.68 o
  -3   6   3     3453.45     3940.06    154.21 o
  -2   6   3       30.05       37.22     17.98 o
  -1   6   3     4125.94     4845.00    507.46 o
   0   6   3     1250.70     1157.08    149.56 o
   1   6   3     7038.22     7347.00    336.62 o
   2   6   3     6721.94     6512.98   1095.93 o
   3   6   3       76.34       96.61     23.39 o
   4   6   3     2546.95     3042.82    112.96 o
   5   6   3     2659.80     2777.96    304.79 o
   6   6   3     1716.52     1883.05     93.21 o
   7   6   3      162.33      158.99     42.05 o
   8   6   3      344.85     1260.43   1772.25 o
   9   6   3      166.59     2335.70    461.78 o
  10   6   3      233.31      191.72     90.42 o
  11   6   3        6.24       69.96     45.27 o
  -8   7   3       67.98       30.22     15.54 o
  -7   7   3      455.41      418.56     56.09 o
  -6   7   3      231.57      226.12     35.25 o
  -5   7   3      831.72      830.70     44.65 o
  -4   7   3      752.96      745.11     41.08 o
  -3   7   3     2246.05     2801.60    114.28 o
  -2   7   3      292.27      339.23     32.52 o
  -1   7   3      288.17      349.39     33.12 o
   0   7   3      808.48      828.17     44.08 o
   1   7   3       84.97      104.28     41.76 o
   2   7   3      745.69      689.49     66.39 o
   3   7   3        2.52       16.87     15.24 o
   4   7   3        9.82       37.26     27.30 o
   5   7   3        5.29       30.87     25.51 o
   6   7   3      293.15      331.99     37.86 o
   7   7   3      281.03      374.50     46.54 o
   8   7   3       49.66       70.66     30.93 o
   9   7   3        0.16      105.93     50.94 o
  10   7   3      327.85      182.71    100.32 o
  11   7   3       75.43       74.07     53.29 o
  -7   8   3      145.50      137.08     30.84 o
  -6   8   3      138.18      152.08     35.18 o
  -5   8   3       26.10       95.96     30.62 o
  -4   8   3      303.00      300.86     39.00 o
  -3   8   3      156.38      195.29     36.85 o
  -2   8   3      682.09      755.89     47.77 o
  -1   8   3      159.70      130.01     32.55 o
   0   8   3      455.88      529.69     55.24 o
   1   8   3      851.00      894.01     64.54 o
   2   8   3      173.89      201.60     32.07 o
   3   8   3      101.39      193.87     33.11 o
   4   8   3      307.15      290.82     41.81 o
   5   8   3      267.63      292.61     44.43 o
   6   8   3      385.95      381.74     36.56 o
   7   8   3      420.13      366.09     45.76 o
   8   8   3       22.14       37.02     24.57 o
   9   8   3      262.56      226.67     36.80 o
  10   8   3        6.59       51.99     43.93 o
  11   8   3       55.82       66.00     51.53 o
  -6   9   3       82.15       78.77     23.22 o
  -5   9   3        0.60       53.07     27.55 o
  -4   9   3      105.75       84.87     31.42 o
  -3   9   3       88.78       93.83     24.00 o
  -2   9   3      222.81      289.51     32.80 o
  -1   9   3       14.03       34.14     19.52 o
   0   9   3      210.02      205.04     43.90 o
   1   9   3        2.68       71.09     55.25 o
   2   9   3      593.14      613.72     49.74 o
   3   9   3      932.47      969.69     70.33 o
   4   9   3       86.31      109.50     32.59 o
   5   9   3      126.49      164.97     36.53 o
   6   9   3       20.76       64.92     39.41 o
   7   9   3       10.02       91.67     53.05 o
   8   9   3       94.94      305.43     46.25 o
   9   9   3       24.19       35.18     24.96 o
  10   9   3       13.64       23.67     18.29 o
  11   9   3       51.15      415.93    155.55 o
  -6  10   3        3.73       38.99     18.91 o
  -5  10   3        2.21       55.04     29.20 o
  -4  10   3       85.14      117.59     22.69 o
  -3  10   3       76.30       99.02     33.59 o
  -2  10   3      135.16      102.81     42.94 o
  -1  10   3       37.36       98.14     43.77 o
   0  10   3       42.56       48.40     31.43 o
   1  10   3        8.23       49.66     33.87 o
   2  10   3      788.28      850.95     52.92 o
   3  10   3       51.42       33.66     22.57 o
   4  10   3      380.01      405.41     54.70 o
   5  10   3      135.01      185.31     35.48 o
   6  10   3      374.13      468.41     45.75 o
   7  10   3       13.43       41.41     27.64 o
   8  10   3      247.04      190.89     36.28 o
   9  10   3       48.25       35.47     23.65 o
  10  10   3       10.45       28.09     25.70 o
  11  10   3       30.61       20.86     17.97 o
  -5  11   3       20.30       48.47     37.41 o
  -4  11   3        7.22       23.15     21.10 o
  -3  11   3        9.82       23.88     19.91 o
  -2  11   3       85.30       96.23     42.60 o
  -1  11   3       65.65       57.28     35.24 o
   0  11   3       30.98       87.15     43.12 o
   1  11   3      769.36      834.58     55.27 o
   2  11   3        0.87       36.57     29.08 o
   3  11   3      362.27      373.79     44.18 o
   4  11   3      325.74      326.92     64.42 o
   5  11   3      499.56      466.11     44.19 o
   6  11   3       41.01      123.70     47.45 o
   7  11   3      802.91      814.74     59.74 o
   8  11   3      186.32      139.24     56.06 o
   9  11   3       62.36      109.99     37.84 o
  10  11   3        0.20       36.81     30.84 o
  -4  12   3        9.44       17.52     15.90 o
  -3  12   3        0.74       19.00     15.74 o
  -2  12   3       58.12       62.25     28.32 o
  -1  12   3       31.67       60.54     45.66 o
   0  12   3       29.55       80.16     37.07 o
   1  12   3       11.53       35.86     24.57 o
   2  12   3        6.19       33.16     25.30 o
   3  12   3       44.70      138.44     78.85 o
   4  12   3      240.69      295.35     45.48 o
   5  12   3      134.19      179.23     41.26 o
   6  12   3        2.00       45.29     28.90 o
   7  12   3      368.71      425.70     47.33 o
   8  12   3      251.08      244.17     39.69 o
   9  12   3       49.19       44.61     38.62 o
  10  12   3        2.45       28.69     24.70 o
  -3  13   3       22.94       33.18     29.98 o
  -2  13   3      104.77      127.71     22.86 o
  -1  13   3      378.33      478.19     85.45 o
   0  13   3      162.04      153.85     36.53 o
   1  13   3      108.80       63.65     46.88 o
   2  13   3       35.40       69.47     47.90 o
   3  13   3      527.66      575.52     72.59 o
   4  13   3      188.08      225.11     47.83 o
   5  13   3       32.46       78.45     44.46 o
   6  13   3        2.79       42.09     31.92 o
   7  13   3       68.54       52.21     32.63 o
   8  13   3      286.50       73.16     48.03 o
   9  13   3       46.74       24.99     23.17 o
  -1  14   3       17.76       29.64     25.72 o
   0  14   3      187.85      195.22     45.73 o
   1  14   3       20.86       61.64     38.25 o
   2  14   3        1.84       54.17     46.11 o
   3  14   3      129.19      128.71     76.18 o
   4  14   3      345.50      382.07     51.27 o
   5  14   3       76.10       52.53     33.63 o
   6  14   3        9.64       34.76     31.16 o
   7  14   3        0.01       35.81     26.96 o
   8  14   3       55.93       49.55     33.13 o
   1  15   3       14.17       31.45     23.17 o
   2  15   3        1.99       33.47     28.56 o
   3  15   3       47.84       46.64     32.27 o
   4  15   3       20.58       41.72     30.61 o
   5  15   3      157.01      113.32     67.43 o
   6  15   3        0.32       38.12     27.48 o
  -6 -14   4        0.70       17.05     14.95 o
  -5 -14   4       24.43       27.53     14.74 o
  -4 -14   4        2.70       30.13     17.50 o
  -3 -14   4       43.59       44.99     21.60 o
  -2 -14   4        4.96       56.18     31.65 o
  -1 -14   4        6.03       20.90     13.09 o
  -7 -13   4        1.46       25.80     19.57 o
  -6 -13   4       30.44       39.29     21.14 o
  -5 -13   4       24.28       44.97     25.68 o
  -4 -13   4        0.70       40.74     21.72 o
  -3 -13   4        8.92       44.84     22.80 o
  -2 -13   4       59.21       88.65     31.86 o
  -1 -13   4        2.69       47.52     22.85 o
   0 -13   4        0.46       32.90     19.25 o
   1 -13   4       32.14       39.52     21.55 o
   2 -13   4        7.21       30.73     19.24 o
  -8 -12   4       49.97       39.12     33.82 o
  -7 -12   4        1.09       63.87     48.08 o
  -6 -12   4       11.86       42.07     24.07 o
  -5 -12   4        6.30       28.91     17.28 o
  -4 -12   4        1.45       60.93     71.36 o
  -3 -12   4       90.33       72.15     33.53 o
  -2 -12   4       36.99       81.11     36.29 o
  -1 -12   4       63.60       42.32     24.90 o
   0 -12   4       12.81       67.51     36.40 o
   1 -12   4       22.88       61.19     29.62 o
   2 -12   4       17.67       37.97     22.79 o
   3 -12   4       21.06       36.98     21.45 o
  -9 -11   4        7.89       32.07     25.39 o
  -8 -11   4        7.27       34.65     20.24 o
  -7 -11   4       18.20       56.49     31.09 o
  -6 -11   4       60.74       87.31     41.76 o
  -5 -11   4       17.50       50.80     25.67 o
  -4 -11   4       33.27       41.84     22.51 o
  -3 -11   4      111.31      114.32     34.19 o
  -2 -11   4       15.15       51.41     24.03 o
  -1 -11   4        0.33       40.45     19.73 o
   0 -11   4       84.18      113.90     61.00 o
   1 -11   4        6.46       38.48     21.03 o
   2 -11   4       34.93      117.37     50.17 o
   3 -11   4       12.70       30.66     19.32 o
   4 -11   4       58.06       39.22     20.82 o
 -10 -10   4        8.81       37.56     23.90 o
  -9 -10   4       29.06       36.76     22.65 o
  -8 -10   4       14.56       59.57     31.10 o
  -7 -10   4      320.85      326.44     67.29 o
  -6 -10   4       16.68       46.06     24.80 o
  -5 -10   4       42.69       48.13     22.42 o
  -4 -10   4      113.58      117.58     36.62 o
  -3 -10   4      105.31      207.34     82.27 o
  -2 -10   4      421.38      458.13     42.53 o
  -1 -10   4       46.79       50.72     24.91 o
   0 -10   4        4.69       40.41     22.16 o
   1 -10   4       68.52      100.37     37.10 o
   2 -10   4       72.13       75.38     31.30 o
   3 -10   4      142.36      156.62    134.29 o
   4 -10   4       14.40       30.04     18.15 o
   5 -10   4      160.80      115.15     49.17 o
 -10  -9   4      139.17       92.01     46.03 o
  -9  -9   4       22.61       70.42     38.36 o
  -8  -9   4      206.70      183.36     34.71 o
  -7  -9   4        5.36       36.39     21.20 o
  -6  -9   4      619.15      753.93     50.13 o
  -5  -9   4      178.17      265.15     54.32 o
  -4  -9   4      118.07       36.64     17.76 o
  -3  -9   4      640.58      647.88    100.78 o
  -2  -9   4       22.88       58.31     29.81 o
  -1  -9   4      449.24      429.98     80.08 o
   0  -9   4      345.44      340.75    127.89 o
   1  -9   4     1678.50     1858.42    124.03 o
   2  -9   4       38.32       56.19     25.88 o
   3  -9   4       80.34       77.99     30.77 o
   4  -9   4       93.84      361.64    850.29 o
   5  -9   4      163.37      189.06     81.21 o
   6  -9   4       96.52       39.95     23.35 o
 -10  -8   4       14.03       41.28     37.47 o
  -9  -8   4       72.71       60.37     32.31 o
  -8  -8   4      362.72      366.94     64.27 o
  -7  -8   4      833.84     1066.34    121.12 o
  -6  -8   4       22.10       68.33     32.38 o
  -5  -8   4      118.55       89.93     51.14 o
  -4  -8   4       36.31       48.95     36.86 o
  -3  -8   4     1468.85     1422.98     59.38 o
  -2  -8   4      226.85      178.13     35.83 o
  -1  -8   4      106.28      118.14     43.07 o
   0  -8   4      309.98      365.01     30.64 o
   1  -8   4      818.00      947.96     57.76 o
   2  -8   4     2197.61     2481.18    119.14 o
   3  -8   4       19.33       60.84     26.83 o
   4  -8   4       93.64      117.49     54.83 o
   5  -8   4      453.18      462.05     41.03 o
   6  -8   4      451.03      425.00    159.55 o
   7  -8   4        1.85       40.39     22.20 o
 -11  -7   4       19.30       47.00     40.64 o
 -10  -7   4        1.79       61.25     33.80 o
  -9  -7   4       22.60       37.16     22.72 o
  -8  -7   4      166.67      128.93     51.69 o
  -7  -7   4      459.11      477.18     43.86 o
  -6  -7   4     1126.62     1261.41     59.19 o
  -5  -7   4      374.17      409.06     49.17 o
  -4  -7   4       12.09       31.13     16.33 o
  -3  -7   4      814.73      749.55     53.23 o
  -2  -7   4     1095.27     1055.09     72.43 o
  -1  -7   4       57.20       53.84     20.56 o
   0  -7   4       82.19       51.34     24.68 o
   1  -7   4      502.90      569.01     40.00 o
   2  -7   4     2821.34     2878.72    127.36 o
   3  -7   4      699.88      724.63     60.75 o
   4  -7   4      377.25      365.12     48.00 o
   5  -7   4        0.36       31.18     20.94 o
   6  -7   4      382.78      345.49     75.90 o
   7  -7   4      230.37      113.15     47.67 o
   8  -7   4       42.97       28.60     17.93 o
 -11  -6   4        1.83       34.63     22.03 o
 -10  -6   4        2.85       44.53     27.16 o
  -9  -6   4        2.38       55.45     31.05 o
  -8  -6   4       30.52       45.53     25.85 o
  -7  -6   4       90.15       83.18     25.91 o
  -6  -6   4       73.52       91.00     27.83 o
  -5  -6   4      924.53      923.30     55.64 o
  -4  -6   4       31.15       39.74     15.70 o
  -3  -6   4      146.72      178.29   6808.62 o
  -2  -6   4      418.74      422.69     32.13 o
  -1  -6   4     2243.76     1992.76     94.68 o
   0  -6   4      575.42      503.13     57.43 o
   1  -6   4      527.72      535.56     60.17 o
   2  -6   4      436.30      433.38     32.62 o
   3  -6   4     1868.85     1992.24     90.55 o
   4  -6   4       11.99       43.30     20.86 o
   5  -6   4        1.93       42.38     25.43 o
   6  -6   4        1.08       41.43     29.25 o
   7  -6   4      231.99      240.62    399.41 o
   8  -6   4        6.72       48.08     29.52 o
 -11  -5   4        6.30       60.87     31.55 o
 -10  -5   4       92.19       93.00     39.28 o
  -9  -5   4      109.37      192.15     60.22 o
  -8  -5   4       17.18       60.01     31.18 o
  -7  -5   4      148.87      127.20     46.48 o
  -6  -5   4      585.66      585.21     46.58 o
  -5  -5   4      433.57      382.97     37.83 o
  -4  -5   4      144.98      127.28     27.17 o
  -3  -5   4        9.18       31.96     15.11 o
  -2  -5   4      280.11      359.17     48.20 o
  -1  -5   4     2997.16     2740.07    104.93 o
   0  -5   4      452.13      467.29     28.46 o
   1  -5   4     2741.89     2440.18    116.82 o
   2  -5   4        2.66       22.06     12.67 o
   3  -5   4     1381.48     1465.71     54.66 o
   4  -5   4      869.17      918.37     64.97 o
   5  -5   4      449.05      498.33    115.47 o
   6  -5   4      204.40      121.98     34.42 o
   7  -5   4      248.44      213.22     43.74 o
   8  -5   4       21.61       50.74     28.29 o
   9  -5   4       38.44       30.45     26.69 o
 -11  -4   4      211.56       92.79     48.18 o
 -10  -4   4       37.28       38.69     21.80 o
  -9  -4   4      143.27      134.38     54.35 o
  -8  -4   4        2.61       48.50     27.44 o
  -7  -4   4      504.07      591.63    104.98 o
  -6  -4   4      864.47      808.74     41.72 o
  -5  -4   4        7.95       35.91     19.71 o
  -4  -4   4      248.74      241.32     43.76 o
  -3  -4   4      307.29      194.99     20.48 o
  -2  -4   4      159.76      125.37     21.90 o
  -1  -4   4       69.70       97.25     22.00 o
   0  -4   4      666.57      619.64     28.82 o
   1  -4   4      219.92      255.67     46.99 o
   2  -4   4        6.90       28.97     13.28 o
   3  -4   4      382.79      406.41     42.94 o
   4  -4   4      176.51      213.60     38.89 o
   5  -4   4      163.29      182.58     33.70 o
   6  -4   4       40.33       41.54     20.90 o
   7  -4   4      125.29       95.15     40.69 o
   8  -4   4       39.29       34.62     18.04 o
   9  -4   4       12.46       45.77     38.46 o
 -11  -3   4       68.99       89.18     45.43 o
 -10  -3   4      421.48      476.19    125.79 o
  -9  -3   4      139.95      179.00     35.97 o
  -8  -3   4       61.15       36.31     18.97 o
  -7  -3   4       82.35      118.15     42.20 o
  -6  -3   4     1147.39     1186.44     63.22 o
  -5  -3   4     1891.49     1911.43    104.72 o
  -4  -3   4     2275.41     2154.44     86.21 o
  -3  -3   4       70.67       43.84     16.14 o
  -2  -3   4     1080.70      950.97     59.98 o
  -1  -3   4     1677.04     1368.46     49.49 o
   0  -3   4       66.56       34.46     17.61 o
   1  -3   4     1741.11     1544.07     86.34 o
   2  -3   4        7.52       20.18     11.65 o
   3  -3   4        4.68       18.57      9.46 o
   4  -3   4       29.63       36.57     14.86 o
   5  -3   4       34.64       79.11     39.36 o
   6  -3   4        4.10       28.71     13.97 o
   7  -3   4        9.50       66.62     24.02 o
   8  -3   4      223.20      132.42     53.25 o
   9  -3   4       14.30       83.29     35.63 o
 -11  -2   4       99.11       45.91     39.89 o
 -10  -2   4      321.74      254.95    125.96 o
  -9  -2   4      255.91      308.36     41.48 o
  -8  -2   4       93.98       37.99     19.24 o
  -7  -2   4     1247.81     1278.94     58.99 o
  -6  -2   4     2026.53     2083.41     83.06 o
  -5  -2   4     1249.37     1241.22     53.03 o
  -4  -2   4     1324.46     1316.65     68.15 o
  -3  -2   4     1008.91      869.48     42.98 o
  -2  -2   4      380.01      304.32     40.56 o
  -1  -2   4       34.11       44.38     19.75 o
   0  -2   4       10.58       37.17     16.57 o
   1  -2   4      341.71      230.64     19.41 o
   2  -2   4       19.24       31.96     20.51 o
   3  -2   4      348.26      282.81     24.45 o
   4  -2   4      223.92      193.64     23.69 o
   5  -2   4       48.75       48.95     24.80 o
   6  -2   4      186.32      183.73     59.43 o
   7  -2   4       21.16       23.57     19.84 o
   8  -2   4      356.47      397.50     39.44 o
   9  -2   4      148.82      182.23     60.18 o
 -11  -1   4       52.60       32.09     20.55 o
 -10  -1   4      375.09      199.31     88.43 o
  -9  -1   4      342.36      331.87     62.75 o
  -8  -1   4       51.07       64.20     31.46 o
  -7  -1   4      181.08      176.13     27.43 o
  -6  -1   4      342.85      330.29     20.53 o
  -5  -1   4     1430.49     1289.43     59.06 o
  -4  -1   4     1332.26     1094.79     45.74 o
  -3  -1   4      455.86      402.31     48.45 o
  -2  -1   4     7068.19     6322.50    540.06 o
   0  -1   4     7633.79     6506.46    402.26 o
   1  -1   4      975.16      789.22     34.78 o
   2  -1   4     2748.17     2565.54    106.84 o
   3  -1   4      727.39      737.29     31.86 o
   4  -1   4     1449.47     1243.77     40.95 o
   5  -1   4      646.17      591.91    109.53 o
   6  -1   4      121.79      171.28     29.96 o
   7  -1   4      185.54      244.97     18.93 o
   8  -1   4     1808.86     2179.42     91.01 o
   9  -1   4     1062.37     1223.19    143.24 o
 -10   0   4      108.23      124.64     78.07 o
  -9   0   4      123.54      185.79    120.62 o
  -8   0   4       48.86       76.53     36.80 o
  -7   0   4     1319.36     1410.39    136.02 o
  -6   0   4      125.02      122.63     23.92 o
  -5   0   4      875.57      804.36     81.69 o
  -4   0   4      130.17       73.86     27.97 o
  -3   0   4       91.67       76.68     26.94 o
  -2   0   4     4265.59     3618.71    243.52 o
  -1   0   4    22499.36    21554.23    540.01 o
   0   0   4     6511.68     5984.02    309.81 o
   1   0   4     1697.51     1553.39     66.88 o
   2   0   4      132.83      102.21     39.23 o
   3   0   4     3621.83     3811.40    132.49 o
   4   0   4     5421.70     5287.27    196.12 o
   5   0   4     4826.85     5135.51    184.06 o
   6   0   4     1384.49     1542.13     58.83 o
   7   0   4     1573.95     1756.13     78.62 o
   8   0   4       33.01       41.15     17.26 o
   9   0   4      448.33      688.44     64.69 o
  10   0   4      262.45      278.68    106.62 o
  11   0   4      114.40       33.90     28.25 o
 -10   1   4        0.15       59.52     98.25 o
  -9   1   4        4.47       73.33     40.24 o
  -8   1   4      824.79      848.02     43.35 o
  -7   1   4        0.79       35.74     20.15 o
  -6   1   4     1831.63     1958.09     87.33 o
  -5   1   4      141.44       97.87     24.06 o
  -4   1   4     2233.71     2118.22    104.92 o
  -3   1   4     2402.33     2236.67     93.89 o
  -2   1   4    17367.41    16686.10    882.80 o
  -1   1   4     6356.59     5311.49    317.44 o
   0   1   4     3500.40     3598.09    195.58 o
   1   1   4     1433.21     1461.11     61.94 o
   2   1   4       52.13       19.18      9.96 o
   3   1   4      302.17      289.87     22.37 o
   4   1   4     1693.45     1631.07     57.44 o
   5   1   4      555.16      576.69     45.81 o
   6   1   4      320.70      287.39     27.35 o
   7   1   4     1040.22     1095.67     47.69 o
   8   1   4     1793.42     1890.07     76.25 o
   9   1   4       37.62       45.82     33.29 o
  10   1   4      272.54      247.96     47.58 o
  11   1   4       36.99       75.09     40.46 o
 -10   2   4        0.34       67.91     33.76 o
  -9   2   4       45.75       43.58     22.33 o
  -8   2   4       41.05       68.17     44.79 o
  -7   2   4       26.69       46.26     19.59 o
  -6   2   4      172.54      148.65     29.31 o
  -5   2   4      156.56      171.99     19.72 o
  -4   2   4       68.98       35.30     14.00 o
  -3   2   4        1.38       30.22     16.16 o
  -2   2   4      972.65     1121.77    205.74 o
  -1   2   4     1463.75     1584.62     77.39 o
   0   2   4     1181.74     1169.92    190.06 o
   1   2   4    16881.94    18746.08    512.35 o
   2   2   4      209.52      219.55     23.84 o
   3   2   4     4379.93     4229.70    233.53 o
   4   2   4      478.02      487.11     32.38 o
   5   2   4     2377.85     2545.24    167.51 o
   6   2   4     1322.13     1231.83     51.18 o
   7   2   4      112.38       88.17     24.70 o
   8   2   4      551.82      540.00     34.20 o
   9   2   4       18.90       77.69     57.93 o
  10   2   4       13.04       58.88     47.48 o
  11   2   4        1.11       29.92     24.01 o
 -10   3   4       66.34       86.22     32.98 o
  -9   3   4        5.98       49.53     24.91 o
  -8   3   4      136.96       95.19     26.24 o
  -7   3   4        7.06       35.16     17.97 o
  -6   3   4      230.49      238.11     57.49 o
  -5   3   4      687.67      618.97     38.07 o
  -4   3   4      530.26      497.73     26.79 o
  -3   3   4     1746.45     1858.74     95.85 o
  -2   3   4       24.96       41.59     16.80 o
  -1   3   4      330.53      323.95     56.09 o
   0   3   4       75.18       54.78     20.14 o
   1   3   4    17621.67    17354.10    677.21 o
   2   3   4     1889.03     1836.93     78.96 o
   3   3   4      170.85      187.39     36.81 o
   4   3   4     1117.80     1087.82     55.18 o
   5   3   4     1500.20     1484.29    108.85 o
   6   3   4      591.19      523.31     67.65 o
   7   3   4      507.79      525.77     51.04 o
   8   3   4      115.07       91.09     30.59 o
   9   3   4      811.65      837.61     93.96 o
  10   3   4       16.69       56.62     46.90 o
  11   3   4       18.79       45.66     42.98 o
  -9   4   4       61.00       67.22     35.18 o
  -8   4   4       95.80      104.95     37.42 o
  -7   4   4       13.53       35.03     17.22 o
  -6   4   4       65.52       82.13     22.44 o
  -5   4   4      253.74      214.42     24.78 o
  -4   4   4     1224.84     1340.93    103.63 o
  -3   4   4     1677.81     1839.19     92.91 o
  -2   4   4     1881.77     1853.68    148.77 o
  -1   4   4     2467.83     2345.07    101.34 o
   0   4   4      653.85      670.08     44.43 o
   1   4   4    13355.93    13639.16   1321.99 o
   2   4   4     3007.00     2995.18    127.78 o
   3   4   4      462.11      441.82     56.61 o
   4   4   4        2.94       28.22     21.89 o
   5   4   4     2914.70     2822.56    180.00 o
   6   4   4     1670.87     1498.41    123.60 o
   7   4   4      908.30      852.50     92.19 o
   8   4   4       29.96       22.78     17.71 o
   9   4   4       97.71      104.90     60.99 o
  10   4   4      189.06      174.94     48.62 o
  11   4   4       10.57       34.94     31.63 o
  -9   5   4        8.60       26.67     15.87 o
  -8   5   4       37.77       39.42     22.19 o
  -7   5   4      779.03      820.35    134.76 o
  -6   5   4       73.45      112.97     39.55 o
  -5   5   4      206.51      182.82     55.28 o
  -4   5   4      403.31      389.10     62.52 o
  -3   5   4     4228.56     4136.03    293.21 o
  -2   5   4     2011.11     2008.97    100.03 o
  -1   5   4      754.74      736.82     50.25 o
   0   5   4      209.79      192.08     30.89 o
   1   5   4     3326.15     3166.74    134.73 o
   2   5   4    11844.95    12354.58    970.72 o
   3   5   4     1800.04     1685.59    112.54 o
   4   5   4      153.25      244.17     44.16 o
   5   5   4     1801.63     1787.14     90.68 o
   6   5   4     5064.76     4854.54    367.89 o
   7   5   4      130.34      169.07     68.07 o
   8   5   4      112.36       94.06     29.17 o
   9   5   4        1.06       90.67     61.56 o
  10   5   4       18.06       49.76     33.31 o
  11   5   4       30.08       28.32     23.31 o
  -8   6   4       22.83       38.36     19.62 o
  -7   6   4      183.40      134.94     34.14 o
  -6   6   4      406.48      464.27     37.04 o
  -5   6   4      648.45      601.53     85.91 o
  -4   6   4      285.86      246.17     49.21 o
  -3   6   4      806.65      829.17     46.11 o
  -2   6   4     3756.13     4098.89    411.75 o
  -1   6   4     1941.25     2063.78    190.87 o
   0   6   4     1258.90     1262.53    159.54 o
   1   6   4      643.23      636.16     65.85 o
   2   6   4     4744.74     4749.42    236.48 o
   3   6   4     2325.93     2451.18    169.93 o
   4   6   4     2320.87     2253.45    253.26 o
   5   6   4        3.97       33.39     23.57 o
   6   6   4     4038.18     4349.83    164.29 o
   7   6   4     1126.41     1278.72     70.36 o
   8   6   4      965.26     1019.09     60.83 o
   9   6   4       76.23      103.98     17.87 o
  10   6   4      154.82      106.36     66.99 o
  11   6   4      151.76      204.72     60.71 o
  -8   7   4      227.69       95.23     84.30 o
  -7   7   4        3.74       31.50     18.62 o
  -6   7   4      102.65      341.22    880.00 o
  -5   7   4      470.34      400.48     48.71 o
  -4   7   4      186.51      218.35     36.57 o
  -3   7   4       54.20       53.00     34.00 o
  -2   7   4      237.53      254.06     40.92 o
  -1   7   4     1905.36     2054.96    230.20 o
   0   7   4     1043.43     1157.35    125.91 o
   1   7   4     3013.53     3120.86    169.11 o
   2   7   4       16.29       81.71     38.18 o
   3   7   4      165.50       67.27     30.76 o
   4   7   4     1009.08      978.83     51.67 o
   5   7   4      322.09      300.09     48.13 o
   6   7   4      143.46      119.14     28.91 o
   7   7   4      868.14      985.44     70.57 o
   8   7   4      147.93      199.61     45.99 o
   9   7   4       38.83       60.62     28.32 o
  10   7   4      182.94      269.39     85.94 o
  11   7   4       58.23       41.38     33.82 o
  -7   8   4      102.28       70.91     31.59 o
  -6   8   4        7.82       36.21     25.97 o
  -5   8   4      430.70      422.63     39.61 o
  -4   8   4      373.60      415.86     34.26 o
  -3   8   4      603.83      675.15     58.67 o
  -2   8   4       58.09      117.91     31.42 o
  -1   8   4      467.78      522.23     55.05 o
   0   8   4      169.21      231.02     37.82 o
   1   8   4       30.08       51.06     23.09 o
   2   8   4      271.27      216.70     39.18 o
   3   8   4     3267.91     3556.87    198.53 o
   4   8   4      494.30      559.23     56.04 o
   5   8   4       68.24       47.54     25.04 o
   6   8   4      622.20      760.53     67.63 o
   7   8   4       11.81       82.45     44.53 o
   8   8   4       29.21       75.75     27.75 o
   9   8   4       58.13       61.67     39.78 o
  10   8   4      188.08      127.05     27.07 o
  11   8   4        5.46       27.72     24.75 o
  -6   9   4       22.27       26.82     14.76 o
  -5   9   4        6.07       30.00     16.78 o
  -4   9   4        5.11       59.96    117.87 o
  -3   9   4       37.52       46.54     23.50 o
  -2   9   4     1235.56     1453.07    128.29 o
  -1   9   4       21.76       34.17     18.94 o
   0   9   4      388.35      401.13     90.54 o
   1   9   4       29.98       76.59     52.76 o
   2   9   4      210.82      253.42     42.85 o
   3   9   4       84.92      123.25     43.49 o
   4   9   4       10.59       37.07     28.85 o
   5   9   4     1075.24     1169.46     65.08 o
   6   9   4       23.89       64.84     30.66 o
   7   9   4       81.24       61.31     29.67 o
   8   9   4       99.41       69.95     38.52 o
   9   9   4       53.52       36.86     28.25 o
  10   9   4        6.07       20.62     14.79 o
  11   9   4       68.89       49.48     35.84 o
  -6  10   4       42.67       47.23     20.93 o
  -5  10   4       56.32       47.68     23.23 o
  -4  10   4        3.02       51.57     26.81 o
  -3  10   4      293.11      286.62     43.90 o
  -2  10   4        4.82       25.77     15.89 o
  -1  10   4       55.16       70.40     29.84 o
   0  10   4        7.08       47.87     32.26 o
   1  10   4      936.05     1092.26     81.38 o
   2  10   4        8.87       24.14     18.36 o
   3  10   4       70.60       98.72     55.10 o
   4  10   4        0.72       35.68     28.93 o
   5  10   4        0.17       36.26     28.87 o
   6  10   4      106.18      156.47     36.53 o
   7  10   4       58.30      102.63     58.12 o
   8  10   4      588.44      529.10     44.98 o
   9  10   4       37.07       79.69     31.79 o
  10  10   4       20.66       42.30     25.54 o
  11  10   4       40.76       31.45     27.04 o
  -5  11   4        1.85       31.47     18.20 o
  -4  11   4       15.13       50.31     21.25 o
  -3  11   4       34.74       41.15     22.01 o
  -2  11   4      364.96      359.92     37.86 o
  -1  11   4       72.89       65.67     41.07 o
   0  11   4      126.68      151.90     81.55 o
   1  11   4       54.69       80.33     34.37 o
   2  11   4      297.92      313.50     65.99 o
   3  11   4      362.03      401.50     52.33 o
   4  11   4      307.15      303.59     45.22 o
   5  11   4      599.22      666.03     52.35 o
   6  11   4      772.81      756.77     56.58 o
   7  11   4       99.28      158.90     39.42 o
   8  11   4      201.62      140.64     76.09 o
   9  11   4       75.09       91.07     35.74 o
  10  11   4        9.78       19.39     17.50 o
  -4  12   4        0.97       73.20     68.52 o
  -3  12   4        2.43       37.86     19.28 o
  -2  12   4       54.28       82.61     33.47 o
  -1  12   4        6.50       30.19     25.62 o
   0  12   4       41.81       63.82     31.21 o
   1  12   4       42.19       31.90     23.17 o
   2  12   4      420.51      394.27     45.76 o
   3  12   4       43.61       59.12     33.24 o
   4  12   4       90.57      137.35     36.53 o
   5  12   4      316.14      366.41     47.06 o
   6  12   4      289.26      296.69     42.06 o
   7  12   4      115.61      199.38     43.36 o
   8  12   4       39.45       88.31     52.92 o
   9  12   4       87.60       34.24     23.68 o
  10  12   4       55.15       55.36     39.23 o
  -3  13   4        5.66       27.06     24.12 o
  -2  13   4       50.96       33.29     21.89 o
  -1  13   4       25.51       26.06     19.71 o
   0  13   4       52.68       99.87     39.10 o
   1  13   4      105.35      100.59     36.37 o
   2  13   4      306.34      357.14     44.69 o
   3  13   4      646.64      650.56     64.19 o
   4  13   4        1.81       39.01     27.67 o
   5  13   4        6.90       54.33     38.36 o
   6  13   4      139.80      121.44     59.68 o
   7  13   4      392.51      267.16     92.89 o
   8  13   4       45.80       42.96     28.74 o
   9  13   4      193.74      228.34     46.26 o
  -1  14   4      142.83      274.96     78.31 o
   0  14   4        0.92      109.50     39.01 o
   1  14   4       23.63       64.50     42.33 o
   2  14   4      147.03      136.08    105.62 o
   3  14   4      601.87      632.62     60.50 o
   4  14   4      162.14      177.58     69.25 o
   5  14   4      122.02       94.29     50.09 o
   6  14   4       49.33      120.55     42.93 o
   7  14   4      131.30       67.83     43.78 o
   8  14   4       78.89       28.04     25.36 o
   1  15   4        5.48       25.38     20.70 o
   2  15   4       14.92       43.98     30.50 o
   3  15   4      146.31       62.07     51.32 o
   4  15   4      252.22      251.89     59.40 o
   5  15   4       49.16       75.46     46.69 o
   6  15   4       22.42      176.64     52.55 o
  -5 -14   5        6.69       21.76     11.39 o
  -4 -14   5       41.07       32.95     17.37 o
  -3 -14   5      101.26       34.95     16.52 o
  -2 -14   5       10.30       26.39     14.54 o
  -1 -14   5        1.20       24.59     14.75 o
  -7 -13   5       55.56       32.32     25.64 o
  -6 -13   5       83.54       34.88     28.29 o
  -5 -13   5       15.40       34.40     19.64 o
  -4 -13   5        0.82       61.92     36.18 o
  -3 -13   5       76.80       52.33     25.23 o
  -2 -13   5       27.22       49.26     23.30 o
  -1 -13   5       27.91       30.98     18.53 o
   0 -13   5        1.44       43.62     23.32 o
   1 -13   5       12.10       23.95     15.47 o
  -8 -12   5        0.11       36.09     21.51 o
  -7 -12   5        0.11       34.57     21.54 o
  -6 -12   5       52.49       88.99     44.79 o
  -5 -12   5       67.19       58.72     31.12 o
  -4 -12   5        5.67       47.96     24.93 o
  -3 -12   5       93.30      104.79     35.53 o
  -2 -12   5       10.67       56.55     26.91 o
  -1 -12   5       93.76       88.26     28.45 o
   0 -12   5        0.17       79.21     43.56 o
   1 -12   5       28.82       48.49     25.35 o
   2 -12   5        0.09       45.31     26.77 o
   3 -12   5       48.05       31.98     18.52 o
  -9 -11   5        0.52       36.33     23.71 o
  -8 -11   5       37.05       50.61     30.29 o
  -7 -11   5        0.18       55.31     25.68 o
  -6 -11   5       57.40       45.23     24.13 o
  -5 -11   5       41.35       48.04     24.79 o
  -4 -11   5        0.63       33.73     17.96 o
  -3 -11   5       77.18       65.03     27.14 o
  -2 -11   5      164.03       62.03     30.26 o
  -1 -11   5       13.69       44.11     24.04 o
   0 -11   5       23.04       34.77     19.13 o
   1 -11   5      181.68      141.84     59.01 o
   2 -11   5       61.18       78.45     46.85 o
   3 -11   5        0.34       35.96     22.18 o
   4 -11   5        1.29       31.78     18.74 o
  -9 -10   5       12.89       40.40     24.82 o
  -8 -10   5       12.65       36.34     19.66 o
  -7 -10   5       57.27       98.41    123.81 o
  -6 -10   5       22.54       77.59     41.99 o
  -5 -10   5      744.53      619.95     81.27 o
  -4 -10   5        4.49       35.56     19.39 o
  -3 -10   5       95.42       72.35     26.58 o
  -2 -10   5      282.98      286.80     80.78 o
  -1 -10   5      595.32      554.73     61.58 o
   0 -10   5       11.04       30.04     17.84 o
   1 -10   5      669.12      701.05     54.54 o
   2 -10   5      402.73      446.43     46.64 o
   3 -10   5      214.60      166.38     58.88 o
   4 -10   5       48.85       46.35     22.70 o
   5 -10   5       57.48       65.73     24.52 o
 -10  -9   5        5.04       54.21     31.70 o
  -9  -9   5        0.18       46.27     27.57 o
  -8  -9   5        1.20       91.79     43.62 o
  -7  -9   5      213.89      264.74     33.45 o
  -6  -9   5      162.07      166.42     53.33 o
  -5  -9   5       10.32       44.68     20.64 o
  -4  -9   5        3.99       40.27     19.92 o
  -3  -9   5      880.09      877.05    142.05 o
  -2  -9   5      334.44      331.09     72.01 o
  -1  -9   5      444.69      320.54     57.96 o
   0  -9   5      410.05      385.53     66.00 o
   1  -9   5        0.21       29.24     17.32 o
   2  -9   5      243.57      319.84     41.63 o
   3  -9   5     1064.93     1101.00     61.51 o
   4  -9   5      114.81       91.17     43.11 o
   5  -9   5      109.49       65.53     25.43 o
   6  -9   5      190.91       84.36     36.20 o
 -10  -8   5      135.37       62.35     34.11 o
  -9  -8   5        1.79       67.07     34.93 o
  -8  -8   5       24.90       41.58     24.54 o
  -7  -8   5       13.12       28.68     16.15 o
  -6  -8   5      431.54      482.84     34.75 o
  -5  -8   5       87.74       72.26     52.77 o
  -4  -8   5       84.42      118.67     42.14 o
  -3  -8   5      401.34      371.70     96.26 o
  -2  -8   5     1382.15     1270.06    115.89 o
  -1  -8   5     1783.62     1733.57     90.98 o
   0  -8   5      974.98      984.45    146.34 o
   1  -8   5      906.10      849.18     63.71 o
   2  -8   5      810.36     1019.48     72.77 o
   3  -8   5      223.42      340.35    154.34 o
   4  -8   5       29.26       42.68     20.68 o
   5  -8   5       34.36       48.72     22.26 o
   6  -8   5       31.37       61.84     35.06 o
   7  -8   5      230.70      140.99     68.53 o
 -10  -7   5       19.58       43.62     25.32 o
  -9  -7   5        2.44       42.98     37.81 o
  -8  -7   5       10.48       78.76     38.07 o
  -7  -7   5      301.72      333.71     86.76 o
  -6  -7   5      107.73       74.99     30.37 o
  -5  -7   5       51.64       56.48     20.76 o
  -4  -7   5       41.25       85.87     28.41 o
  -3  -7   5      877.50      852.96     52.47 o
  -2  -7   5        0.09       65.99     24.95 o
  -1  -7   5      933.23      828.36     66.18 o
   0  -7   5      209.48      215.79     23.51 o
   1  -7   5      375.92      354.06     36.20 o
   2  -7   5     1618.15     1720.99     82.41 o
   3  -7   5      632.43      636.75     51.08 o
   4  -7   5      345.14      372.03     38.41 o
   5  -7   5      581.21      461.87     55.96 o
   6  -7   5       21.42       54.97     27.96 o
   7  -7   5      209.92      164.28     61.65 o
 -11  -6   5        8.85       42.84     26.73 o
 -10  -6   5       30.31       65.77     37.90 o
  -9  -6   5       16.07       81.05     60.30 o
  -8  -6   5       76.16      115.41     64.54 o
  -7  -6   5      390.81      379.66     45.19 o
  -6  -6   5      440.10      392.59     39.49 o
  -5  -6   5        0.54       53.75     52.64 o
  -4  -6   5       61.56       36.33     16.33 o
  -3  -6   5      576.70      575.10     43.68 o
  -2  -6   5      711.13      721.19     46.87 o
  -1  -6   5      780.69      719.88    102.93 o
   0  -6   5        7.08       33.11     15.68 o
   1  -6   5      158.35      155.48     19.58 o
   2  -6   5      874.73      981.88     48.30 o
   3  -6   5      442.87      475.02     43.31 o
   4  -6   5     1364.07     1529.67     62.08 o
   5  -6   5       63.47      108.14     49.98 o
   6  -6   5       15.14       46.77     26.10 o
   7  -6   5        5.78       43.03     25.14 o
   8  -6   5      125.43       69.84     30.83 o
 -11  -5   5      104.10       42.39     37.84 o
 -10  -5   5        9.01       59.83     30.68 o
  -9  -5   5       17.29       37.05     32.82 o
  -8  -5   5       37.37       53.92     41.78 o
  -7  -5   5      149.70      250.18     32.97 o
  -6  -5   5      624.62      574.08     60.27 o
  -5  -5   5      154.22      150.08     28.30 o
  -4  -5   5        0.58       34.63     15.13 o
  -3  -5   5      754.05      753.60     45.51 o
  -2  -5   5     6102.34     6002.73    235.77 o
  -1  -5   5     1977.24     1843.60     71.79 o
   0  -5   5     1303.81     1357.87     63.48 o
   1  -5   5     1867.51     1969.64    203.07 o
   2  -5   5      161.27      184.08     30.73 o
   3  -5   5      661.24      697.33     35.91 o
   4  -5   5      679.76      737.14     72.78 o
   5  -5   5       93.83       99.29     38.11 o
   6  -5   5        1.19       33.88     20.14 o
   7  -5   5        7.29       48.35     24.75 o
   8  -5   5       79.18      111.78     47.48 o
   9  -5   5       15.42       47.74     40.59 o
 -11  -4   5        0.70       36.76     23.58 o
 -10  -4   5      215.78      139.30     37.85 o
  -9  -4   5      236.17      292.10     36.30 o
  -8  -4   5       98.12      118.86     46.76 o
  -7  -4   5       26.65       59.44     27.21 o
  -6  -4   5      338.62      287.67     29.54 o
  -5  -4   5     1096.22     1076.03     52.05 o
  -4  -4   5     1045.91     1036.98     48.74 o
  -3  -4   5       67.41       60.18     24.20 o
  -2  -4   5       37.52       26.84     14.48 o
  -1  -4   5     6258.89     5864.33    219.34 o
   0  -4   5     1350.63     1116.44     49.55 o
   1  -4   5      190.80      184.41     49.46 o
   2  -4   5       60.57       53.80     21.50 o
   3  -4   5     1136.35     1048.84     60.85 o
   4  -4   5     1007.51     1061.41     45.95 o
   5  -4   5       32.91      120.17    118.58 o
   6  -4   5       19.98       61.25     26.01 o
   7  -4   5      225.87      267.77     50.36 o
   8  -4   5       58.03       45.64     20.06 o
   9  -4   5       87.16       79.49     55.55 o
 -11  -3   5       51.00       40.04     25.37 o
 -10  -3   5       21.40       48.44     27.46 o
  -9  -3   5      383.17      389.67     47.18 o
  -8  -3   5      538.44      545.50     40.80 o
  -7  -3   5       26.53       36.69     17.77 o
  -6  -3   5      275.98      307.01     55.52 o
  -5  -3   5     1950.00     1831.25     77.18 o
  -4  -3   5     4636.65     4330.72    193.45 o
  -3  -3   5     3072.86     2912.85    120.26 o
  -2  -3   5      382.20      362.83     25.53 o
  -1  -3   5      256.07      178.58     21.54 o
   0  -3   5     8061.35     7401.70    295.57 o
   1  -3   5     1047.83      806.87     55.56 o
   2  -3   5       33.45       43.65     14.12 o
   3  -3   5      930.75     1006.96     39.34 o
   4  -3   5     1987.26     1999.83     64.76 o
   5  -3   5      682.15      694.67     42.33 o
   6  -3   5      312.74      352.77     73.23 o
   7  -3   5      159.79      170.46     29.98 o
   8  -3   5      218.45      314.41     50.20 o
   9  -3   5       19.18       43.43     27.61 o
 -11  -2   5       80.03       83.77     65.40 o
 -10  -2   5      134.20       84.31     40.70 o
  -9  -2   5      821.20      823.59    113.43 o
  -8  -2   5     1778.20     1897.13     84.67 o
  -7  -2   5      859.62      953.16     59.76 o
  -6  -2   5      462.08      476.66     33.84 o
  -5  -2   5      937.48      894.80     47.99 o
  -4  -2   5     5489.49     5180.05    354.56 o
  -3  -2   5        3.43       21.09     12.05 o
  -2  -2   5      258.81      211.55     28.87 o
  -1  -2   5     3881.17     3356.04    123.90 o
   0  -2   5     1588.77     1380.54     44.93 o
   1  -2   5      578.39      481.63     29.13 o
   2  -2   5     3254.09     3180.89    112.24 o
   3  -2   5      379.29      380.54     29.76 o
   4  -2   5     1104.16     1140.65     58.20 o
   5  -2   5       22.20       29.91     13.73 o
   6  -2   5      228.65      241.90     26.99 o
   7  -2   5      138.24      149.38     76.61 o
   8  -2   5       29.52       48.00     27.25 o
   9  -2   5      307.50      228.76     59.94 o
  10  -2   5        0.33       37.67     31.53 o
 -11  -1   5      148.66      119.49    268.83 o
 -10  -1   5      107.48       88.97     44.39 o
  -9  -1   5        0.68       62.03     48.03 o
  -8  -1   5     1021.48     1167.09    121.66 o
  -7  -1   5      261.38      224.13     47.33 o
  -6  -1   5     1404.82     1473.05     64.89 o
  -5  -1   5       11.01       21.28     21.36 o
  -4  -1   5     2978.70     2762.17    161.75 o
  -3  -1   5        2.38       46.59     19.91 o
  -2  -1   5     5977.95     5143.02    177.06 o
  -1  -1   5     6547.20     6090.93    337.83 o
   0  -1   5     3206.46     2481.46    104.41 o
   1  -1   5     4219.38     3687.08    147.59 o
   2  -1   5     1147.24     1059.67     48.55 o
   3  -1   5     2231.37     2080.00     80.35 o
   4  -1   5       38.24       39.75     15.82 o
   5  -1   5      241.14      222.57     35.30 o
   6  -1   5      214.10      228.05     49.95 o
   7  -1   5      488.94      500.26     41.82 o
   8  -1   5       64.96       40.05     23.02 o
   9  -1   5       33.95       34.68     23.94 o
  10  -1   5       49.43       28.53     21.20 o
 -10   0   5       13.50       30.38     17.55 o
  -9   0   5      217.76      141.51     74.44 o
  -8   0   5      217.35      422.09     88.84 o
  -7   0   5      124.94      130.38     53.32 o
  -6   0   5      133.96      197.31     31.28 o
  -5   0   5      281.46      245.51     40.88 o
  -4   0   5     1961.45     1979.74    106.56 o
  -3   0   5       32.50       45.09     29.04 o
  -2   0   5    10186.78     9561.72    742.70 o
  -1   0   5        2.78       30.12     20.56 o
   0   0   5    15027.47    14697.94    697.88 o
   1   0   5        1.44       27.47     18.38 o
   2   0   5      138.25      146.34     30.45 o
   3   0   5      964.76      928.07     84.20 o
   4   0   5     6323.16     6368.99    293.01 o
   5   0   5      461.69      410.07     27.37 o
   6   0   5      279.54      282.77     38.92 o
   7   0   5       18.93       14.48      9.64 o
   8   0   5      384.59      419.05     46.02 o
   9   0   5      181.57      196.20     30.49 o
  10   0   5      121.43       96.31     28.12 o
  11   0   5        8.59       31.13     26.46 o
 -10   1   5        4.27       73.57     38.16 o
  -9   1   5       12.94       42.82     23.92 o
  -8   1   5      272.42      226.32     28.27 o
  -7   1   5      753.11      771.75     40.88 o
  -6   1   5        3.11       35.77     57.67 o
  -5   1   5      869.54      831.32     60.59 o
  -3   1   5       22.09       19.34     10.91 o
  -2   1   5       71.43       58.51     23.90 o
  -1   1   5     6345.24     5848.54    380.70 o
   0   1   5     8169.53     9435.81    505.95 o
   1   1   5      794.25      665.88     39.94 o
   2   1   5       31.78       37.83     14.31 o
   3   1   5       37.41       53.55     35.40 o
   4   1   5     1461.92     1454.61     74.28 o
   5   1   5     2182.74     2192.83     62.48 o
   6   1   5       13.08       46.08     17.31 o
   7   1   5       70.31       70.82     17.61 o
   8   1   5      188.50      201.57     20.76 o
   9   1   5       19.49       65.37     25.25 o
  10   1   5        0.63       28.58     16.66 o
  11   1   5        1.79       37.94     33.84 o
 -10   2   5        0.08       46.58     42.64 o
  -9   2   5        3.95       27.41     15.70 o
  -8   2   5        2.24       45.41     24.75 o
  -7   2   5       86.71       73.11     34.03 o
  -6   2   5      244.70      292.20     28.53 o
  -5   2   5        6.92       29.15     13.31 o
  -4   2   5      212.73      303.81   5431.64 o
  -3   2   5      293.61      218.32     39.72 o
  -2   2   5      401.86      364.71     36.11 o
  -1   2   5      480.86      528.73     58.75 o
   0   2   5     1218.71     1209.34     63.66 o
   1   2   5        4.72       47.40     19.86 o
   2   2   5     3254.76     3025.09    122.09 o
   3   2   5       55.14       58.22     20.10 o
   4   2   5      766.25      920.52     60.62 o
   5   2   5       10.25       21.94     17.47 o
   6   2   5      152.58      156.00     17.87 o
   7   2   5       14.46       35.55     19.18 o
   8   2   5      112.36       74.90     24.18 o
   9   2   5      151.10      186.44     48.36 o
  10   2   5      153.16      206.64     50.98 o
  11   2   5        1.05       40.96     37.25 o
  -9   3   5       18.74       75.89     43.63 o
  -8   3   5       81.74      115.30    535.70 o
  -7   3   5       39.93       76.28     40.57 o
  -6   3   5       30.86       49.44     22.37 o
  -5   3   5        1.95       27.82     14.65 o
  -4   3   5     1128.50     1036.00     41.67 o
  -3   3   5       30.72       39.80     19.71 o
  -2   3   5       36.67       31.85     23.65 o
  -1   3   5     2004.99     2217.62    157.63 o
   0   3   5        7.07       20.09     11.08 o
   1   3   5      652.66      568.28     39.76 o
   2   3   5      214.85      200.56     60.50 o
   3   3   5       32.52       26.16     13.42 o
   4   3   5     2598.13     2631.18    166.53 o
   5   3   5     5013.05     5714.31    248.45 o
   6   3   5      624.87      691.89     42.91 o
   7   3   5      122.29      107.94     20.24 o
   8   3   5      730.73      765.95     40.80 o
   9   3   5       25.33       76.48     24.17 o
  10   3   5       80.86       89.66     58.99 o
  11   3   5       14.28       63.58     37.05 o
  -9   4   5       73.54       54.15     27.17 o
  -8   4   5        1.55       33.75     18.24 o
  -7   4   5        8.73       44.04     21.41 o
  -6   4   5       68.70       83.27     26.38 o
  -5   4   5     1639.31     1549.08    186.97 o
  -4   4   5     1468.89     1533.59    117.44 o
  -3   4   5      402.98      390.11     49.58 o
  -2   4   5      152.01      167.99     31.68 o
  -1   4   5      335.24      336.72     32.23 o
   0   4   5     1917.07     1629.10     77.65 o
   1   4   5       82.72      110.72     36.34 o
   2   4   5      143.44      155.57     29.46 o
   3   4   5     3759.57     3742.96    223.96 o
   4   4   5     4193.42     3833.04    228.43 o
   5   4   5     1778.42     1805.85    109.71 o
   6   4   5      484.50      501.29     41.84 o
   7   4   5      830.28      854.14     52.14 o
   8   4   5        1.91       44.35     21.94 o
   9   4   5     1130.56     1216.75     57.94 o
  10   4   5       78.11       83.19     51.27 o
  11   4   5       52.58       46.03     29.03 o
  -9   5   5      102.12      113.54     52.78 o
  -8   5   5      196.94      130.35     29.76 o
  -7   5   5       47.18       56.18     23.16 o
  -6   5   5      375.69      379.46     32.83 o
  -5   5   5     1098.94     1062.82     52.00 o
  -4   5   5     1692.09     1665.37    112.90 o
  -3   5   5      584.26      572.56     36.81 o
  -2   5   5     1132.20      980.32    158.01 o
  -1   5   5       60.67       68.03     48.87 o
   0   5   5     3022.19     3110.06    139.17 o
   1   5   5     2265.47     2289.28    104.81 o
   2   5   5       15.31       22.70     13.20 o
   3   5   5     6508.50     7247.30    440.91 o
   4   5   5     3152.53     2949.05    181.85 o
   5   5   5     3590.71     3544.02    164.07 o
   6   5   5     1189.74     1184.72     76.20 o
   7   5   5      318.99      385.04     58.11 o
   8   5   5       48.53       54.60     30.48 o
   9   5   5       45.91       93.09     37.36 o
  10   5   5       59.99       71.34     47.72 o
  11   5   5       98.83       62.62     42.46 o
  -8   6   5       67.15       42.00     21.46 o
  -7   6   5      531.20      491.83     39.92 o
  -6   6   5      324.06      297.86     35.72 o
  -5   6   5      372.98      324.63     48.25 o
  -4   6   5      849.43      874.00     64.08 o
  -3   6   5     4539.63     5176.58    220.47 o
  -2   6   5     1270.31     1383.50    147.43 o
  -1   6   5     1367.05     1414.79    183.70 o
   0   6   5     1825.65     1895.40     91.30 o
   1   6   5     6061.03     6178.98    272.51 o
   2   6   5     4538.16     4793.27    354.69 o
   3   6   5      218.83      261.16     53.64 o
   4   6   5     1665.07     1765.22    130.81 o
   5   6   5     1333.35     1205.12     72.56 o
   6   6   5     1665.55     1747.77     91.87 o
   7   6   5        1.64       41.88     26.51 o
   8   6   5      219.54      288.47     34.44 o
   9   6   5      108.30      144.24     47.04 o
  10   6   5      199.63      220.73     68.60 o
  11   6   5        4.70       29.74     23.38 o
  -8   7   5       18.05       44.83     21.50 o
  -7   7   5      225.42      216.14     43.20 o
  -6   7   5      204.60      155.20     43.97 o
  -5   7   5      846.30      836.09     66.63 o
  -4   7   5      160.05      161.54     32.61 o
  -3   7   5     1157.73     1193.96     55.74 o
  -2   7   5     2769.89     3134.81    316.22 o
  -1   7   5      213.05      215.70     32.60 o
   0   7   5      620.73      721.43     44.27 o
   1   7   5     1727.41     1755.82     88.22 o
   2   7   5     6234.58     6927.93    473.46 o
   3   7   5      105.65       99.29     45.60 o
   4   7   5       12.39       33.81     26.25 o
   5   7   5      580.61      577.56     46.85 o
   6   7   5     2232.03     2380.39     98.87 o
   7   7   5      661.23      752.32     53.95 o
   8   7   5      123.86       57.58     30.38 o
   9   7   5       22.24       69.26     28.74 o
  10   7   5      241.99      189.83     19.19 o
  11   7   5       20.88       67.00     40.67 o
  -7   8   5       50.24       38.26     20.67 o
  -6   8   5      161.30      156.96     72.57 o
  -5   8   5       89.57       49.16     27.41 o
  -4   8   5      322.59      311.46     33.06 o
  -3   8   5      238.55      266.48     31.44 o
  -2   8   5      755.20      857.28     67.09 o
  -1   8   5       85.64      146.35     32.65 o
   0   8   5       38.67       63.25     28.51 o
   1   8   5      143.18      165.67     51.63 o
   2   8   5     1274.55     1297.89     69.37 o
   3   8   5      381.63      402.71    114.42 o
   4   8   5      430.91      472.12     42.35 o
   5   8   5        9.03       28.77     19.39 o
   6   8   5        6.92      106.46     31.00 o
   7   8   5      661.42      661.67     66.31 o
   8   8   5      117.81      177.62     34.95 o
   9   8   5        8.37       33.71     22.38 o
  10   8   5        0.53       47.66     27.93 o
  11   8   5       74.98       69.58     43.72 o
  -6   9   5        7.65       47.66     20.65 o
  -5   9   5        7.36       36.06     22.39 o
  -4   9   5       15.61       46.76     26.19 o
  -3   9   5       76.48       86.91     27.47 o
  -2   9   5      104.43      172.12     81.64 o
  -1   9   5        0.74       64.00     29.08 o
   0   9   5       97.10      136.59     43.76 o
   1   9   5       13.36      144.75     34.60 o
   2   9   5       58.20       68.35     33.77 o
   3   9   5      564.26      674.75     71.57 o
   4   9   5      988.47      959.94     66.91 o
   5   9   5      446.76      396.87     70.76 o
   6   9   5       33.84      128.19     36.00 o
   7   9   5        0.27       97.52     56.91 o
   8   9   5      131.27      130.95     42.57 o
   9   9   5      212.33      142.04     52.83 o
  10   9   5       18.93       40.36     22.44 o
  11   9   5       18.30       37.20     25.85 o
  -6  10   5        1.07       23.25     13.39 o
  -5  10   5        3.52       31.26     17.07 o
  -4  10   5       32.97       44.34     23.68 o
  -3  10   5       16.16       40.22     21.66 o
  -2  10   5       33.54       47.54     26.14 o
  -1  10   5       25.42       51.95     28.17 o
   0  10   5       22.79       83.52    115.99 o
   1  10   5       47.15       63.46     42.65 o
   2  10   5       62.72       92.91     42.25 o
   3  10   5      327.03      310.04     40.23 o
   4  10   5      133.39       89.91     34.32 o
   5  10   5      868.11      964.97     59.77 o
   6  10   5      121.35       84.02     36.92 o
   7  10   5        0.94       60.27     46.34 o
   8  10   5       14.02       40.36     25.41 o
   9  10   5       24.16       36.34     29.27 o
  10  10   5        0.53       37.49     23.49 o
  11  10   5       27.11       38.28     24.43 o
  -5  11   5        4.28       15.98      9.57 o
  -4  11   5        1.77       33.64     17.26 o
  -3  11   5       30.61       37.07     24.68 o
  -2  11   5      121.59      190.85     94.22 o
  -1  11   5       22.51       54.92     28.03 o
   0  11   5       18.31       49.66     33.37 o
   1  11   5      141.20      179.68     49.93 o
   2  11   5       11.93       36.39     23.72 o
   3  11   5      730.52      822.91     78.95 o
   4  11   5      176.61      190.95     54.41 o
   5  11   5       72.28       90.94     54.81 o
   6  11   5        4.14       63.92     48.26 o
   7  11   5      406.32      434.19     85.72 o
   8  11   5        2.16       61.43     32.32 o
   9  11   5       27.59       34.10     24.09 o
  10  11   5        1.94       38.02     27.95 o
  -4  12   5        4.37       43.90     32.24 o
  -3  12   5        6.12       38.86     34.31 o
  -2  12   5        0.34       43.40     32.79 o
  -1  12   5        3.69       50.05     33.31 o
   0  12   5      387.01      457.01     62.05 o
   1  12   5       41.03       68.87     34.53 o
   2  12   5       97.73       87.27     36.55 o
   3  12   5      626.13      610.76     52.88 o
   4  12   5      230.33      208.18     48.63 o
   5  12   5       23.51       81.26     36.44 o
   6  12   5       91.55       79.49     56.44 o
   7  12   5      273.95      204.46     53.63 o
   8  12   5      109.11      109.74     39.02 o
   9  12   5       82.51       28.48     24.12 o
  10  12   5       37.68       24.46     21.78 o
  -2  13   5        8.74       78.32     47.84 o
  -1  13   5       52.19       32.13     26.98 o
   0  13   5       81.14       79.70     46.69 o
   1  13   5       52.87       53.00     30.24 o
   2  13   5       55.18       62.35     48.29 o
   3  13   5       54.61      136.55     55.86 o
   4  13   5      139.59      130.72     46.10 o
   5  13   5      185.35      130.31     39.69 o
   6  13   5       33.57       64.69     56.33 o
   7  13   5       25.63       32.26     23.49 o
   8  13   5      314.14      218.61     44.16 o
   9  13   5      231.10       59.14     34.04 o
  -1  14   5        0.01       16.81     13.53 o
   0  14   5      122.82       99.52     39.52 o
   1  14   5        0.46       33.84     28.09 o
   2  14   5       16.11       33.95     25.25 o
   3  14   5       27.46      104.36     57.17 o
   4  14   5      130.32      130.76     50.75 o
   5  14   5       73.34       45.77     34.68 o
   6  14   5       55.81       31.22     24.23 o
   7  14   5        0.82       28.35     25.69 o
   8  14   5       20.62       37.49     27.64 o
   1  15   5       62.14      103.66     47.19 o
   2  15   5        4.31       36.89     30.37 o
   3  15   5      207.00       94.75     54.59 o
   4  15   5       14.88       76.19     40.36 o
   5  15   5      129.92       57.58     35.19 o
   6  15   5        1.07       27.74     25.14 o
  -4 -14   6       29.76       35.72     18.59 o
  -3 -14   6        0.78       22.37     14.00 o
  -7 -13   6        1.32       47.66     26.23 o
  -6 -13   6        4.90       34.84     19.88 o
  -5 -13   6        0.33       41.71     23.30 o
  -4 -13   6        0.92       66.17     36.52 o
  -3 -13   6       12.48       32.47     19.64 o
  -2 -13   6       14.35       37.88     22.04 o
  -1 -13   6        6.45       37.16     21.62 o
   0 -13   6       14.75       40.83     22.87 o
   1 -13   6        9.34       40.17     23.79 o
  -8 -12   6       28.01       32.89     20.16 o
  -7 -12   6       37.52       46.95     27.32 o
  -6 -12   6        0.13       43.95     30.49 o
  -5 -12   6       17.10       28.83     17.83 o
  -4 -12   6      163.56      106.41     51.38 o
  -3 -12   6       11.49       74.47     39.58 o
  -2 -12   6        0.11       53.95     28.23 o
  -1 -12   6        7.83       59.54     25.40 o
   0 -12   6       11.21       56.99     42.55 o
   1 -12   6        3.65       45.08     25.18 o
   2 -12   6        5.14       65.65     34.43 o
  -9 -11   6       76.00       29.79     19.41 o
  -8 -11   6       41.20       48.10     24.63 o
  -7 -11   6       28.93       85.03     31.48 o
  -6 -11   6       26.71       83.54     34.76 o
  -5 -11   6       30.90       90.11     32.02 o
  -4 -11   6       88.46       79.74     32.21 o
  -3 -11   6      165.05       74.18     32.58 o
  -2 -11   6      229.25      171.57     46.86 o
  -1 -11   6       96.27       94.42     34.56 o
   0 -11   6       89.39      108.24     29.05 o
   1 -11   6      114.77      102.51     50.69 o
   2 -11   6       81.16       74.15     33.28 o
   3 -11   6       73.32       43.34     22.28 o
   4 -11   6       17.34       37.85     23.15 o
  -9 -10   6        9.02       37.84     23.98 o
  -8 -10   6      151.73      122.21     32.86 o
  -7 -10   6       38.79       44.93     22.59 o
  -6 -10   6       34.45       86.37     37.74 o
  -5 -10   6       21.95       42.98     23.23 o
  -4 -10   6      379.94      310.64     91.87 o
  -3 -10   6      537.83      444.33    100.46 o
  -2 -10   6      192.85      230.51     31.18 o
  -1 -10   6       95.54      107.45     46.59 o
   0 -10   6      143.11      153.62     42.68 o
   1 -10   6      523.31      498.04     73.25 o
   2 -10   6       24.54       56.13     28.52 o
   3 -10   6      112.78      191.29     49.18 o
   4 -10   6       35.22       74.82     37.85 o
   5 -10   6      102.30       56.75     30.32 o
 -10  -9   6       97.26       77.52     65.30 o
  -9  -9   6        0.22       49.40     30.64 o
  -8  -9   6       47.92       70.48     31.03 o
  -7  -9   6        0.68       52.56     22.95 o
  -6  -9   6      356.01      354.80     34.77 o
  -5  -9   6       23.76       33.95     16.89 o
  -4  -9   6       11.47       59.89     26.49 o
  -3  -9   6      169.86      225.94     29.79 o
  -2  -9   6        0.06       50.80     22.58 o
  -1  -9   6        3.55       38.76     22.12 o
   0  -9   6      891.28      822.06     55.65 o
   1  -9   6      585.72      548.36     48.47 o
   2  -9   6       76.67       54.97     25.77 o
   3  -9   6        9.02       39.09     21.41 o
   4  -9   6       11.21       73.96     33.94 o
   5  -9   6      191.97      208.97    126.23 o
   6  -9   6      134.54       43.24     26.36 o
 -10  -8   6       87.85       52.98     31.50 o
  -9  -8   6       86.02       80.12     60.41 o
  -8  -8   6       11.38       59.68     31.25 o
  -7  -8   6        6.78       44.33     22.99 o
  -6  -8   6       37.71       73.57     29.65 o
  -5  -8   6      118.48      128.83     30.25 o
  -4  -8   6       20.16       46.64     22.78 o
  -3  -8   6      750.45      780.92     57.06 o
  -2  -8   6       53.12       33.67     17.26 o
  -1  -8   6        7.03       58.20     30.54 o
   0  -8   6      291.29      289.50     40.96 o
   1  -8   6       44.63       40.45     21.17 o
   2  -8   6        2.27       69.64     81.20 o
   3  -8   6       64.88       71.47     26.17 o
   4  -8   6       11.80       56.31     47.37 o
   5  -8   6       14.82       58.82     27.21 o
   6  -8   6      329.41      347.57     54.43 o
   7  -8   6      118.68       69.14    112.35 o
 -10  -7   6       24.74       65.29     53.57 o
  -9  -7   6       62.21      151.74    101.69 o
  -8  -7   6       31.73       33.50     18.29 o
  -7  -7   6       39.49       49.30     23.55 o
  -6  -7   6       20.86       65.71     30.37 o
  -5  -7   6        0.56       51.35     24.53 o
  -4  -7   6      145.40      100.67     31.17 o
  -3  -7   6        6.93       33.96     18.03 o
  -2  -7   6      208.23      236.67     46.94 o
  -1  -7   6      257.69      251.08     44.96 o
   0  -7   6      468.06      470.23     31.89 o
   1  -7   6       73.41      125.64     64.55 o
   2  -7   6     1749.53     1736.53     85.31 o
   3  -7   6      424.11      436.85     81.17 o
   4  -7   6      445.37      432.02     41.60 o
   5  -7   6       16.12       31.52     26.93 o
   6  -7   6      101.70      112.39     50.92 o
   7  -7   6      178.33       89.50     39.93 o
 -10  -6   6       16.98       55.42     32.56 o
  -9  -6   6        6.91       57.75     43.74 o
  -8  -6   6       15.49       42.04     39.61 o
  -7  -6   6        1.62       45.32     24.43 o
  -6  -6   6      119.33       93.02     27.24 o
  -5  -6   6        3.83       34.03     18.88 o
  -4  -6   6       47.30       56.51     24.05 o
  -3  -6   6       85.58      194.98     51.05 o
  -2  -6   6      421.30      405.92     36.65 o
  -1  -6   6      890.83      826.51     46.14 o
   0  -6   6       90.41       92.10     21.11 o
   1  -6   6       37.13       53.25     25.16 o
   2  -6   6      199.83      158.94     26.27 o
   3  -6   6      417.48      450.41     44.78 o
   4  -6   6       63.99       63.93     86.19 o
   5  -6   6        0.35       54.53     28.09 o
   6  -6   6        0.15       87.96     45.00 o
   7  -6   6      108.13       82.50     35.71 o
   8  -6   6       33.98       46.02     29.09 o
 -11  -5   6        6.93       49.13     42.59 o
 -10  -5   6       26.50       33.05     23.59 o
  -9  -5   6       11.96       53.77     31.99 o
  -8  -5   6      112.72      134.35     47.96 o
  -7  -5   6      232.14      271.23     31.70 o
  -6  -5   6      175.63      151.40    148.39 o
  -5  -5   6      430.40      313.56    140.48 o
  -4  -5   6      544.87      521.30     36.71 o
  -3  -5   6      378.73      323.51     42.08 o
  -2  -5   6      316.88      282.57     33.37 o
  -1  -5   6     1908.36     1840.15     72.34 o
   0  -5   6      156.41      165.52     43.32 o
   1  -5   6       96.78      102.75     20.22 o
   2  -5   6      146.10      110.44     15.46 o
   3  -5   6      155.24      171.49     32.73 o
   4  -5   6      778.81      827.94     40.27 o
   5  -5   6       92.78      162.03     75.80 o
   6  -5   6        0.41       34.97     19.87 o
   7  -5   6       65.60       64.66     28.75 o
   8  -5   6      103.23       64.87     35.85 o
   9  -5   6       33.26      217.55    129.01 o
 -11  -4   6      100.19       42.54     26.45 o
 -10  -4   6      116.58       89.86     37.03 o
  -9  -4   6       14.39       54.16     42.09 o
  -8  -4   6        7.75       57.40     30.35 o
  -7  -4   6      398.90      555.82     72.35 o
  -6  -4   6     2203.20     2227.20    105.69 o
  -5  -4   6      141.48      210.86     60.18 o
  -4  -4   6       15.47       36.81     19.70 o
  -3  -4   6     1189.76     1025.95     55.49 o
  -2  -4   6     7636.97     7554.96    253.83 o
  -1  -4   6     1727.99     1629.59     57.88 o
   0  -4   6       76.73       56.78     19.08 o
   1  -4   6     2374.96     2249.31     98.50 o
   2  -4   6       55.87       40.97     17.61 o
   3  -4   6        5.90       40.38     38.50 o
   4  -4   6      956.22      934.37     41.95 o
   5  -4   6      192.07      153.09     31.59 o
   6  -4   6       23.25       33.72     14.81 o
   7  -4   6       66.09       56.67     20.66 o
   8  -4   6        1.97       38.10     20.69 o
   9  -4   6        4.18       46.69     39.62 o
 -11  -3   6       17.98       40.42     25.97 o
  -9  -3   6      180.21      197.00     30.43 o
  -8  -3   6       13.93       37.11     62.23 o
  -7  -3   6      472.60      537.73     65.36 o
  -6  -3   6     3056.41     3367.08    137.47 o
  -5  -3   6     1555.28     1460.76    145.79 o
  -4  -3   6      258.05      211.62     38.85 o
  -3  -3   6      115.80      119.50     24.94 o
  -2  -3   6     5540.90     5047.49    512.26 o
  -1  -3   6     8321.63     7761.65    414.63 o
   0  -3   6      399.84      331.15     20.38 o
   1  -3   6      190.28      117.31     22.98 o
   2  -3   6     2992.70     2853.39    111.25 o
   3  -3   6     3793.96     3767.35    135.47 o
   4  -3   6     1453.24     1446.79     52.24 o
   5  -3   6       41.10       34.39     29.55 o
   6  -3   6       30.52       27.72     13.97 o
   7  -3   6      391.31      309.43     57.50 o
   8  -3   6      471.69      478.02     43.13 o
   9  -3   6       19.45       36.15     31.08 o
 -10  -2   6      483.05      422.29     73.33 o
  -9  -2   6      597.56      628.20     87.97 o
  -8  -2   6       43.58       80.11     60.52 o
  -7  -2   6      179.02      148.69     21.08 o
  -6  -2   6      807.95      786.42    117.31 o
  -5  -2   6     3620.63     3598.24    141.10 o
  -4  -2   6      408.31      414.07     34.13 o
  -3  -2   6      785.36      778.16     39.91 o
  -2  -2   6     2372.71     2160.33     85.09 o
  -1  -2   6    11570.58    10344.08    316.28 o
   0  -2   6     3712.16     3434.04    123.68 o
   1  -2   6       67.24      103.74     28.42 o
   2  -2   6      779.70      687.66     39.66 o
   3  -2   6     1434.76     1391.92     57.43 o
   4  -2   6     2349.25     2288.48     86.33 o
   5  -2   6      102.95       86.95     23.96 o
   6  -2   6      406.47      376.64     46.20 o
   7  -2   6       13.50       34.94     29.01 o
   8  -2   6      710.38      700.06     47.36 o
   9  -2   6        0.35       26.93     20.86 o
 -10  -1   6       18.94       32.96     21.27 o
  -9  -1   6      332.66      329.06     74.03 o
  -8  -1   6       33.69       58.23     41.22 o
  -7  -1   6       41.00       48.58     25.64 o
  -6  -1   6       23.61       63.47     25.83 o
  -5  -1   6     1900.12     1820.48    106.38 o
  -4  -1   6     2158.62     1871.57    122.30 o
  -3  -1   6      251.58      213.96     34.60 o
  -2  -1   6      600.28      558.69     55.86 o
  -1  -1   6     1485.07     1261.82     58.40 o
   0  -1   6    13637.04    11646.26    483.71 o
   1  -1   6      950.61      864.46     42.97 o
   2  -1   6       17.07       32.42     15.17 o
   3  -1   6        6.63       26.89     14.85 o
   4  -1   6     3468.56     3312.03    125.93 o
   5  -1   6        1.62       17.78     10.85 o
   6  -1   6        0.39       52.26     25.12 o
   7  -1   6      699.30      644.09     62.64 o
   8  -1   6      113.71       94.50     32.85 o
   9  -1   6      684.25      733.73     54.20 o
  10  -1   6       37.17       34.73     28.53 o
 -10   0   6        8.18       42.84     25.41 o
  -9   0   6        2.50       39.00     23.86 o
  -8   0   6      148.34      144.70     48.87 o
  -7   0   6        5.90       33.30     32.04 o
  -6   0   6      714.47      672.39     66.48 o
  -5   0   6      625.55      521.75     50.48 o
  -4   0   6      422.43      295.49     46.99 o
  -3   0   6      296.41      241.54     43.67 o
  -2   0   6       57.21      104.46     47.17 o
  -1   0   6     7539.37     6107.62    252.70 o
   0   0   6      150.83      166.14     37.60 o
   1   0   6        5.87       17.05     14.32 o
   2   0   6       21.92       32.39     14.07 o
   3   0   6      372.79      348.59     21.62 o
   4   0   6     1329.36     1309.74     82.12 o
   5   0   6     2659.97     2861.83    133.30 o
   6   0   6        2.08       23.04     16.32 o
   7   0   6        2.21       25.17     17.94 o
   8   0   6      140.81      144.57     29.17 o
   9   0   6       19.14       30.32     20.78 o
  10   0   6       70.11       86.63     33.50 o
  11   0   6       41.60       28.19     23.04 o
 -10   1   6       11.30       40.66     23.36 o
  -9   1   6        9.33       80.59     34.54 o
  -8   1   6       73.28      152.97     48.18 o
  -7   1   6       10.05       46.16     33.84 o
  -6   1   6       22.60      101.26     40.65 o
  -5   1   6     1377.84     1347.30     85.67 o
  -4   1   6     1238.29     1066.36     90.24 o
  -3   1   6       20.70       82.31     83.75 o
  -1   1   6     4596.00     3716.93    238.16 o
   0   1   6    10100.23     9808.93    523.17 o
   1   1   6     1074.96     1196.72     83.30 o
   2   1   6      474.38      485.09     41.56 o
   3   1   6      297.63      294.11     23.76 o
   4   1   6     1204.34     1168.74     83.42 o
   5   1   6       28.15       16.76     12.22 o
   6   1   6      128.71      150.13     21.03 o
   7   1   6       75.81       72.68     16.03 o
   8   1   6       50.89       52.66     25.33 o
   9   1   6      120.92      156.02     14.19 o
  10   1   6      167.13      199.53     78.42 o
  11   1   6       17.71       24.64     20.55 o
 -10   2   6       20.32       34.52     19.76 o
  -9   2   6        9.99      110.03     46.33 o
  -8   2   6        0.04       36.51     18.52 o
  -7   2   6       37.90       63.51     26.72 o
  -6   2   6       14.82       31.91     18.73 o
  -5   2   6       40.26       58.34     27.56 o
  -4   2   6      488.66      497.38     59.08 o
  -3   2   6       14.06       39.00     19.27 o
  -2   2   6       74.87       66.88     25.00 o
  -1   2   6      891.37      959.67     74.17 o
   0   2   6       83.58       91.74     26.58 o
   1   2   6     3916.96     3977.89    178.80 o
   2   2   6      131.74      121.55     21.94 o
   3   2   6       62.90       68.55     18.90 o
   4   2   6      444.60      468.52     38.69 o
   5   2   6      391.47      343.27     24.47 o
   6   2   6      125.51      101.19     23.92 o
   7   2   6        8.71       22.99     18.29 o
   8   2   6       99.85      109.69     19.71 o
   9   2   6       45.55       46.64     20.36 o
  10   2   6        2.81       14.50     11.03 o
  11   2   6        7.96       50.76     36.73 o
  -9   3   6        0.31       26.49     15.34 o
  -8   3   6       55.37       81.68     32.60 o
  -7   3   6        7.81       55.49     26.00 o
  -6   3   6        7.28       29.27     15.02 o
  -5   3   6       31.53       49.77     21.57 o
  -4   3   6       56.68       50.90     18.40 o
  -3   3   6      137.38      134.49     43.34 o
  -2   3   6       29.62       44.77     21.18 o
  -1   3   6        4.27       17.25     10.78 o
   0   3   6        2.67       46.01     20.41 o
   1   3   6    19544.95    20689.52   1930.68 o
   2   3   6       32.09       32.79     15.40 o
   3   3   6        0.47       14.05      8.36 o
   4   3   6      771.97      809.72     56.66 o
   5   3   6      253.23      255.25     29.98 o
   6   3   6     1826.59     2198.63    100.65 o
   7   3   6       56.99       45.69     26.17 o
   8   3   6      314.05      296.87     38.12 o
   9   3   6     1046.81      998.24     83.21 o
  10   3   6      568.53      658.74     30.77 o
  11   3   6        0.54       52.49     34.55 o
  -9   4   6        2.75       46.79     27.41 o
  -8   4   6      271.81      211.99     36.90 o
  -7   4   6      159.51      144.55     33.54 o
  -6   4   6       14.65       27.72     16.54 o
  -5   4   6      294.45      321.82     56.25 o
  -4   4   6       59.65       69.20     40.10 o
  -3   4   6     1791.98     1544.09    130.78 o
  -2   4   6      384.34      457.41     44.14 o
  -1   4   6      967.03      929.52     49.78 o
   0   4   6       77.82      105.49     27.28 o
   1   4   6    18884.58    17632.33    647.09 o
   2   4   6     3627.48     3550.76    212.15 o
   3   4   6     1029.68     1057.08     53.52 o
   4   4   6     3101.62     3235.30    197.54 o
   5   4   6     3382.52     3541.89    162.64 o
   6   4   6     2571.88     2781.12    126.29 o
   7   4   6      267.13      262.97     36.02 o
   8   4   6        0.21       32.29     25.88 o
   9   4   6      296.23      316.11     27.08 o
  10   4   6      555.66      607.94     44.98 o
  11   4   6      202.51      194.20     37.58 o
  -9   5   6       20.56       22.10     14.17 o
  -8   5   6       66.32       46.75     20.60 o
  -7   5   6      496.51      437.54     76.99 o
  -6   5   6        4.61       38.89     19.27 o
  -5   5   6       68.01       91.27     24.68 o
  -4   5   6      649.84      671.95     44.60 o
  -3   5   6     1131.22     1235.63     76.89 o
  -2   5   6     1645.28     1560.04    108.46 o
  -1   5   6      295.24      262.65     48.26 o
   0   5   6      151.04      192.09     56.27 o
   1   5   6     7891.85     7859.90    702.08 o
   2   5   6    10043.18     9984.14    501.51 o
   3   5   6     8485.50     8408.44    372.94 o
   4   5   6      775.10      556.85     56.91 o
   5   5   6      728.58      750.22     48.98 o
   6   5   6     3927.70     4327.68    218.19 o
   7   5   6      284.41      298.00     38.91 o
   8   5   6      154.05      178.25     92.12 o
   9   5   6        0.97       26.27     21.67 o
  10   5   6      146.02      203.41     39.95 o
  11   5   6      306.89      388.11     46.00 o
  -8   6   6       45.86       30.31     18.24 o
  -7   6   6        4.44       32.03     19.06 o
  -6   6   6      236.56      228.78     34.75 o
  -5   6   6      479.37      450.01     39.71 o
  -4   6   6      751.90      955.89    130.30 o
  -3   6   6        9.53       37.19     18.99 o
  -2   6   6     2689.62     2857.80    138.03 o
  -1   6   6     1072.70     1001.34    140.26 o
   0   6   6     5839.11     5556.00    287.86 o
   1   6   6       26.00       41.69     30.77 o
   2   6   6     4276.39     4753.12    207.53 o
   3   6   6     1961.35     1857.40     89.25 o
   4   6   6       71.16      188.03     77.89 o
   5   6   6      522.59      494.05     46.84 o
   6   6   6      289.22      272.30     42.33 o
   7   6   6      458.68      477.20     49.19 o
   8   6   6      840.91      755.13     61.07 o
   9   6   6      494.50      526.99     38.66 o
  10   6   6        0.91       22.73     13.79 o
  11   6   6      244.22      219.79     42.58 o
  -8   7   6      109.72       48.40     23.16 o
  -7   7   6       16.56       28.41     17.17 o
  -6   7   6        1.72       57.37     24.68 o
  -5   7   6        7.24       34.86     21.17 o
  -4   7   6     1063.56     1035.96     58.92 o
  -3   7   6      496.92      550.47     50.96 o
  -2   7   6      110.71      105.59     31.75 o
  -1   7   6     2872.69     3190.42    226.90 o
   0   7   6     4113.06     4487.80    245.62 o
   1   7   6     2444.04     2760.75    142.56 o
   2   7   6      861.59      825.53    155.98 o
   3   7   6      616.71      628.41     80.82 o
   4   7   6      469.03      506.13     62.10 o
   5   7   6     1227.12     1127.34    141.33 o
   6   7   6        7.90       37.70     29.06 o
   7   7   6      323.16      417.81     56.01 o
   8   7   6       48.08      105.34     50.87 o
   9   7   6        1.20       47.29     25.59 o
  10   7   6      143.31      126.33     21.55 o
  11   7   6       45.08       39.67     27.01 o
  -7   8   6      121.25       92.09     43.50 o
  -6   8   6      182.52      147.57     33.63 o
  -5   8   6       58.20       55.83     26.75 o
  -4   8   6       60.22       50.99     34.42 o
  -3   8   6     1951.65     2054.49    106.44 o
  -2   8   6      313.64      353.45     54.64 o
  -1   8   6      153.36      153.57     44.89 o
   0   8   6      367.60      384.41     36.44 o
   1   8   6      260.78      307.99     36.19 o
   2   8   6      958.40      864.14    121.34 o
   3   8   6      187.60      111.70     37.41 o
   4   8   6      120.37      146.36     55.32 o
   5   8   6       67.51      123.64     38.63 o
   6   8   6      502.76      525.56     43.93 o
   7   8   6       98.81       60.70     39.65 o
   8   8   6       41.68       98.64     39.89 o
   9   8   6       45.26       63.93     35.42 o
  10   8   6       37.93       48.42     43.14 o
  11   8   6        0.26       41.98     34.55 o
  -6   9   6       85.54       63.94     24.44 o
  -5   9   6       12.52       60.38     28.10 o
  -4   9   6       41.30       80.13     35.35 o
  -3   9   6        1.03       69.90    198.95 o
  -2   9   6       42.13      113.38     48.74 o
  -1   9   6       28.97       67.96     62.26 o
   0   9   6       73.27       85.18     29.41 o
   1   9   6       89.88      109.07     33.70 o
   2   9   6      436.66      413.90     42.96 o
   3   9   6      335.09      349.35     56.28 o
   4   9   6      216.44      269.53     70.45 o
   5   9   6        3.38       46.74     34.15 o
   6   9   6       29.85       42.43     25.70 o
   7   9   6        3.50       71.17     39.88 o
   8   9   6      147.56      169.49     34.43 o
   9   9   6       72.43       70.71     32.08 o
  10   9   6       12.40       25.96     19.49 o
  11   9   6        7.56       56.57     48.60 o
  -5  10   6      118.79      451.35    926.78 o
  -4  10   6        1.11       47.69     24.47 o
  -3  10   6        0.27       92.69     52.90 o
  -2  10   6       11.64       41.68     24.33 o
  -1  10   6       79.81       91.39     35.48 o
   0  10   6       51.36       49.10     26.27 o
   1  10   6      416.47      426.03     44.43 o
   2  10   6      166.71      169.63     42.84 o
   3  10   6      173.20      150.71     54.33 o
   4  10   6       21.46       45.74     31.06 o
   5  10   6       60.02      100.35     35.89 o
   6  10   6        2.61       57.80     31.45 o
   7  10   6       64.89       41.07     25.72 o
   8  10   6      127.93       66.15     41.31 o
   9  10   6       16.19       48.32     37.65 o
  10  10   6       16.38       34.23     23.12 o
  11  10   6       19.54       31.42     26.06 o
  -5  11   6       48.22       20.09     11.29 o
  -4  11   6       66.18       45.22     26.09 o
  -3  11   6      113.02      225.68    385.56 o
  -2  11   6       86.15      105.22     37.05 o
  -1  11   6      132.37      148.93     40.47 o
   0  11   6       99.38       89.65     33.97 o
   1  11   6        2.61       31.76     24.33 o
   2  11   6        0.93       32.79     25.30 o
   3  11   6       31.24       55.20     45.88 o
   4  11   6      730.12      704.36     50.53 o
   5  11   6      413.44      419.15     76.53 o
   6  11   6       92.93      129.63     42.31 o
   7  11   6        0.01       35.49     29.37 o
   8  11   6       61.72       43.99     28.85 o
   9  11   6       19.32       23.17     20.20 o
  10  11   6       15.27       48.26     37.91 o
  -4  12   6       13.19       19.75     11.76 o
  -3  12   6       21.03       60.66     31.78 o
  -2  12   6      499.22      453.68     69.85 o
  -1  12   6        0.48       38.75     29.22 o
   0  12   6      405.94      592.11     69.94 o
   1  12   6      496.25      488.90     64.44 o
   2  12   6      580.57      683.11     49.72 o
   3  12   6        0.24       21.39     19.34 o
   4  12   6      621.87      659.52     66.82 o
   5  12   6      131.85      100.55     38.92 o
   6  12   6        2.38       69.04     38.33 o
   7  12   6       99.07       97.70     59.78 o
   8  12   6       47.05       41.30     32.48 o
   9  12   6       64.13       35.03     22.78 o
  10  12   6       18.57       26.09     22.78 o
  -2  13   6       80.53       76.07     69.34 o
  -1  13   6       90.47       53.87     38.31 o
   0  13   6       24.80       54.89     46.98 o
   1  13   6       32.20       54.36     38.20 o
   2  13   6       66.38      173.63     88.66 o
   3  13   6      406.07      495.83     64.68 o
   4  13   6       63.72       64.01     34.74 o
   5  13   6       20.49       50.05     32.24 o
   6  13   6       29.01       27.11     21.33 o
   7  13   6      368.09      267.49     43.38 o
   8  13   6       30.12       54.31     31.71 o
   9  13   6       55.88       19.89     16.55 o
  -1  14   6      153.96       89.35     40.34 o
   0  14   6        0.96       54.73     32.18 o
   1  14   6       26.15       68.94     41.33 o
   2  14   6        3.94       29.48     23.20 o
   3  14   6       53.28       43.04     29.82 o
   4  14   6       16.42       21.86     20.34 o
   5  14   6       51.07       49.16     32.03 o
   6  14   6       15.95       57.54     36.15 o
   7  14   6       54.64       41.86     32.37 o
   8  14   6      184.01       70.83     52.54 o
   1  15   6       13.22       46.90     39.57 o
   2  15   6        2.35       30.90     27.27 o
   3  15   6        0.07       61.64     50.92 o
   4  15   6       37.55       68.37     37.76 o
   5  15   6       45.78       55.10     35.58 o
   6  15   6        3.81       41.33     30.42 o
  -6 -13   7        0.18       23.74     15.14 o
  -5 -13   7        6.20       34.24     18.43 o
  -4 -13   7       13.75       33.81     19.94 o
  -3 -13   7       17.75       70.30     29.97 o
  -2 -13   7        1.90       65.22     32.20 o
  -1 -13   7        5.23       49.53     24.67 o
   0 -13   7        7.95       28.75     16.43 o
  -7 -12   7       10.93       38.81     23.30 o
  -6 -12   7       15.74       46.82     29.78 o
  -5 -12   7        8.17       34.61     20.30 o
  -4 -12   7      166.64      133.57     38.33 o
  -3 -12   7       52.40       95.85     47.88 o
  -2 -12   7        1.86       45.40     25.96 o
  -1 -12   7        0.31       75.08     44.95 o
   0 -12   7       81.82       42.97     23.38 o
   1 -12   7        2.59       93.05     38.75 o
   2 -12   7       32.37       24.18     14.71 o
  -8 -11   7      168.46      149.83     34.79 o
  -7 -11   7       80.90      104.96     85.73 o
  -6 -11   7       88.02      145.88     36.48 o
  -5 -11   7        1.53       43.50     23.34 o
  -4 -11   7      462.77      428.90     44.86 o
  -3 -11   7      227.41      257.17     60.46 o
  -2 -11   7        0.17       77.05     40.79 o
  -1 -11   7       25.73       76.76     31.43 o
   0 -11   7       55.01       42.21     23.68 o
   1 -11   7       38.09       53.45     30.70 o
   2 -11   7        0.93       32.10     19.81 o
   3 -11   7        0.97       32.58     18.53 o
  -9 -10   7        3.15       28.18     18.58 o
  -8 -10   7       23.68       44.63     26.66 o
  -7 -10   7      522.30      460.87     98.36 o
  -6 -10   7      161.79      113.46     40.51 o
  -5 -10   7       93.12      141.27     62.67 o
  -4 -10   7      110.83       78.47     39.47 o
  -3 -10   7      431.92      473.26     51.36 o
  -2 -10   7      194.79      267.67     37.87 o
  -1 -10   7       11.27       39.12     21.76 o
   0 -10   7      129.17       53.36     25.70 o
   1 -10   7      244.92      277.98     45.65 o
   2 -10   7      254.61      189.12     59.89 o
   3 -10   7        1.09       49.33     24.24 o
   4 -10   7       14.16       44.64     21.98 o
  -9  -9   7        2.03       39.08     23.41 o
  -8  -9   7       12.55       47.86     25.56 o
  -7  -9   7      203.29      228.43     60.19 o
  -6  -9   7       79.25       86.68     30.47 o
  -5  -9   7       58.36       43.45     19.44 o
  -4  -9   7        0.54       50.62     36.27 o
  -3  -9   7      265.68      254.87     72.81 o
  -2  -9   7      416.04      440.56     80.20 o
  -1  -9   7       50.39       54.04     24.19 o
   0  -9   7        0.21       44.00     23.22 o
   1  -9   7      197.48      254.82     40.15 o
   2  -9   7        0.92       83.12     30.57 o
   3  -9   7      371.64      290.58     50.52 o
   4  -9   7       24.65       63.13     41.33 o
   5  -9   7       17.34       53.87     21.02 o
 -10  -8   7       52.01       49.46     30.56 o
  -9  -8   7       15.77       34.14     21.85 o
  -8  -8   7       69.52       80.93     31.04 o
  -7  -8   7       13.31       39.45     23.02 o
  -6  -8   7      547.52      569.76     43.84 o
  -5  -8   7      286.71      307.75    124.80 o
  -4  -8   7       12.47       30.45     16.77 o
  -3  -8   7        0.71       33.43     19.10 o
  -2  -8   7      455.25      468.63     38.08 o
  -1  -8   7      105.68      109.78     25.66 o
   0  -8   7      215.06      238.59     65.86 o
   1  -8   7      133.30      167.09     44.99 o
   2  -8   7      210.76      220.94     38.48 o
   3  -8   7       86.73       87.26     35.69 o
   4  -8   7      158.00      140.87     29.42 o
   5  -8   7       82.80       92.87     27.01 o
   6  -8   7       14.28       44.12     24.94 o
 -10  -7   7        4.37       66.76     36.64 o
  -9  -7   7        7.08       55.37     31.50 o
  -8  -7   7        5.06       24.75     19.51 o
  -7  -7   7      123.34      177.70     38.62 o
  -6  -7   7       50.96       34.21     17.65 o
  -5  -7   7      140.02      154.76     40.40 o
  -4  -7   7       46.92       94.64     37.22 o
  -3  -7   7      177.95      202.30     35.22 o
  -2  -7   7      196.62      238.11     53.62 o
  -1  -7   7      218.43      167.59     31.14 o
   0  -7   7        1.21       45.20     25.66 o
   1  -7   7       35.11       99.96     62.01 o
   2  -7   7       75.81      141.73     62.67 o
   3  -7   7      917.17      906.82     68.06 o
   4  -7   7        0.88       41.56     22.44 o
   5  -7   7       67.90       68.86     22.40 o
   6  -7   7      217.41      218.45     49.70 o
   7  -7   7        9.66       40.58     28.10 o
 -10  -6   7        2.14       53.18     28.58 o
  -9  -6   7       51.33       51.27     29.87 o
  -8  -6   7        0.36       52.10     25.70 o
  -7  -6   7      120.51      125.92     53.75 o
  -6  -6   7        1.82       59.22     27.70 o
  -5  -6   7      107.83      100.34     40.42 o
  -4  -6   7      234.82      276.78     37.66 o
  -3  -6   7      114.48      123.14     24.34 o
  -2  -6   7      559.84      520.91     41.23 o
  -1  -6   7       44.26       29.22     15.73 o
   0  -6   7      412.20      386.03     42.03 o
   1  -6   7        4.17       26.41     15.46 o
   2  -6   7      355.50      326.12     31.70 o
   3  -6   7        3.57       39.40     22.13 o
   4  -6   7      135.30      194.42     69.53 o
   5  -6   7      417.70      489.02    106.53 o
   6  -6   7        7.73       43.40     24.06 o
   7  -6   7      154.08      140.70     43.13 o
   8  -6   7        7.36       44.35     23.73 o
 -10  -5   7       53.96       55.84     32.37 o
  -9  -5   7        0.05       75.29     33.71 o
  -8  -5   7        9.87       48.55     33.77 o
  -7  -5   7      366.92      378.21     37.20 o
  -6  -5   7      225.88      300.15     52.40 o
  -5  -5   7       45.53       42.68     23.21 o
  -4  -5   7       22.98       37.27     22.04 o
  -3  -5   7      446.95      480.97     29.94 o
  -2  -5   7      114.70      134.68     24.86 o
  -1  -5   7      240.50      231.45     25.18 o
   0  -5   7      164.73      177.70     43.56 o
   1  -5   7        0.36       21.51     12.25 o
   2  -5   7       15.01       86.75     47.28 o
   3  -5   7     1610.51     1810.53    144.90 o
   4  -5   7       64.96      103.32     37.04 o
   5  -5   7       38.63      162.67     58.49 o
   6  -5   7      333.87      243.79     59.91 o
   7  -5   7       48.18       78.99     55.02 o
   8  -5   7        7.63       44.74     25.35 o
 -10  -4   7       90.11       58.99     34.68 o
  -9  -4   7       52.31       33.32     16.82 o
  -8  -4   7       81.75      148.62     25.80 o
  -7  -4   7       19.88       51.00     32.84 o
  -6  -4   7      427.75      487.52     53.70 o
  -5  -4   7     1709.64     1775.53    137.35 o
  -4  -4   7     1311.49     1186.80     56.46 o
  -3  -4   7      285.17      291.56     30.54 o
  -2  -4   7       83.71       50.01     20.93 o
  -1  -4   7     1711.09     1411.08     69.14 o
   0  -4   7     1729.80     1545.17     64.42 o
   1  -4   7       99.15       81.80     22.05 o
   2  -4   7      157.07      161.00     24.11 o
   3  -4   7     1769.66     1918.62     69.45 o
   4  -4   7      807.92      864.85    158.73 o
   5  -4   7      137.03      184.10     46.41 o
   6  -4   7      363.36      267.14     55.36 o
   7  -4   7       10.05       41.33     56.54 o
   8  -4   7      119.55      105.41     43.43 o
   9  -4   7       35.95       65.16     50.18 o
 -10  -3   7       21.12       50.39     43.19 o
  -9  -3   7      145.90      242.72    192.54 o
  -8  -3   7       83.31       93.15     40.40 o
  -7  -3   7      302.92      313.95     57.57 o
  -6  -3   7       66.07       87.91     28.30 o
  -5  -3   7     1302.38     1252.63     59.78 o
  -4  -3   7     1061.55      977.69     55.40 o
  -3  -3   7     1850.95     1533.47     86.49 o
  -2  -3   7      916.73      804.73     67.92 o
  -1  -3   7      133.03       99.70     24.54 o
   0  -3   7     6548.52     5735.26    187.60 o
   1  -3   7     2192.67     2140.98    113.73 o
   2  -3   7     2502.57     2253.31    113.04 o
   3  -3   7      205.82      204.56     33.09 o
   4  -3   7     1422.56     1408.33     71.12 o
   5  -3   7      670.44      771.14     40.54 o
   6  -3   7      702.51      732.20     64.97 o
   7  -3   7       52.32       61.61     36.27 o
   8  -3   7      293.50      140.38     69.09 o
   9  -3   7       25.61       35.55     23.41 o
 -10  -2   7       52.49       73.77     41.71 o
  -9  -2   7      161.41      214.16     83.04 o
  -8  -2   7      213.13      110.22     45.93 o
  -7  -2   7      338.26      376.77     39.56 o
  -6  -2   7     1540.60     1683.62     75.18 o
  -5  -2   7      718.95      777.54     57.71 o
  -4  -2   7      399.96      349.22     30.45 o
  -3  -2   7      825.08      668.27     55.25 o
  -2  -2   7     5036.60     4476.09    160.43 o
  -1  -2   7       91.15       87.47     21.95 o
   0  -2   7     2823.53     2196.87     87.81 o
   1  -2   7      295.96      206.27     23.81 o
   2  -2   7     2664.38     2556.29    118.69 o
   3  -2   7      414.26      324.52     68.30 o
   4  -2   7       47.56       45.10     19.38 o
   5  -2   7      156.23      144.24     23.39 o
   6  -2   7      679.06      746.69     60.75 o
   7  -2   7       22.37       29.27     24.96 o
   8  -2   7        3.08       20.07     17.42 o
   9  -2   7      311.09      304.24     46.00 o
 -10  -1   7       61.77      102.62     51.08 o
  -9  -1   7       10.56       59.91     34.42 o
  -8  -1   7        1.07       53.94     41.77 o
  -7  -1   7       24.76       58.37     22.44 o
  -6  -1   7      592.49      661.21    128.52 o
  -5  -1   7     2405.60     2457.87    126.11 o
  -4  -1   7        0.31       36.38     21.74 o
  -3  -1   7     2100.48     2043.33    168.42 o
  -2  -1   7     4831.27     4324.75    217.98 o
  -1  -1   7     7014.64     6184.45    313.38 o
   0  -1   7      379.18      288.71     22.58 o
   1  -1   7      105.49       77.13     22.66 o
   2  -1   7      783.83      684.96     37.26 o
   3  -1   7     1992.78     1877.60     65.80 o
   4  -1   7        0.77       20.41     11.87 o
   5  -1   7     1078.71     1153.02     68.53 o
   6  -1   7      769.95      905.52     80.03 o
   7  -1   7       11.66       36.94     23.09 o
   8  -1   7        1.03       46.77     34.23 o
   9  -1   7       28.63       30.08     22.10 o
  10  -1   7        0.21       43.88     30.61 o
 -10   0   7       27.38       80.70     41.97 o
  -9   0   7      199.14      151.02     83.76 o
  -8   0   7      145.95      136.58     25.56 o
  -7   0   7       46.94      106.81     40.12 o
  -6   0   7      755.07      830.12     69.88 o
  -5   0   7     1492.49     1417.13     85.52 o
  -4   0   7     1421.40     1318.85     80.48 o
  -3   0   7     2893.37     2303.52    159.93 o
  -2   0   7     1006.79      885.03     56.20 o
  -1   0   7      158.24      145.98     37.60 o
   0   0   7     3171.92     2969.02    178.93 o
   1   0   7      100.00      107.25     41.03 o
   2   0   7     2502.35     2306.46    154.94 o
   3   0   7      960.78      900.51     37.34 o
   4   0   7      170.50      135.28     44.16 o
   5   0   7      565.51      539.49     34.74 o
   6   0   7      486.58      518.00     46.57 o
   7   0   7        1.69       67.44     53.81 o
   8   0   7      268.29      247.53     34.96 o
   9   0   7       64.07       52.84     27.20 o
  10   0   7       46.22       33.03     23.41 o
 -10   1   7        7.93       35.29     20.95 o
  -9   1   7       52.64       94.95     20.66 o
  -8   1   7      410.44      430.94     40.13 o
  -7   1   7      403.13      453.24     77.04 o
  -6   1   7      167.93      100.86     72.33 o
  -5   1   7      136.82      151.86     53.41 o
  -4   1   7     1877.24     1675.85     91.47 o
  -3   1   7        3.68       38.25     29.08 o
  -2   1   7     7127.45     6787.43    423.24 o
  -1   1   7     2637.22     2240.16    159.94 o
   0   1   7    14100.09    15694.02    834.91 o
   1   1   7      317.61      331.14     34.82 o
   2   1   7     3019.58     2884.83    126.31 o
   3   1   7       10.19       17.91      9.06 o
   4   1   7      914.73     1047.34    130.49 o
   5   1   7      245.35      240.03     19.46 o
   6   1   7      945.20     1060.30     78.24 o
   7   1   7       15.57       18.68     16.45 o
   8   1   7       21.91       28.51     20.99 o
   9   1   7       46.97       77.12     29.66 o
  10   1   7       51.27      117.58     49.27 o
  11   1   7      110.99       49.64     35.37 o
 -10   2   7       52.03       49.29     26.45 o
  -9   2   7       62.31       52.60     24.48 o
  -8   2   7       42.34       45.83     21.10 o
  -7   2   7       83.12      130.35     94.81 o
  -6   2   7      108.52       81.91     36.49 o
  -5   2   7      262.38      247.98     35.31 o
  -4   2   7      595.92      631.24     30.30 o
  -3   2   7       15.41       69.78     28.91 o
  -2   2   7      102.51       67.18     38.56 o
  -1   2   7      180.68      166.80     33.47 o
   0   2   7     2086.10     2192.05    139.92 o
   1   2   7     2740.23     2880.54    128.76 o
   2   2   7     1973.44     1817.72     86.23 o
   3   2   7       29.12       19.85     10.89 o
   4   2   7       22.07       37.65     22.18 o
   5   2   7      454.71      416.13     82.88 o
   6   2   7      299.98      278.23     29.71 o
   7   2   7        4.58       30.19     23.54 o
   8   2   7      932.22     1042.48     62.93 o
   9   2   7        0.24       19.97     17.21 o
  10   2   7       52.41       76.04     18.92 o
  11   2   7        7.95       24.62     22.46 o
  -9   3   7        6.94       50.65     28.20 o
  -8   3   7        0.23       33.80     28.73 o
  -7   3   7       55.96      140.45     63.06 o
  -6   3   7      375.11      394.33     36.65 o
  -5   3   7       20.50       49.96     19.31 o
  -4   3   7      107.48       89.57     31.83 o
  -3   3   7       11.00       25.80     15.14 o
  -2   3   7     1192.55     1379.12     99.50 o
  -1   3   7      858.91      834.34     71.46 o
   0   3   7      298.08      288.28     33.30 o
   1   3   7        6.51       35.56     17.53 o
   2   3   7     1524.73     1438.96     70.38 o
   3   3   7     2463.50     2495.88    108.13 o
   4   3   7     1382.90     1527.58    103.26 o
   5   3   7      222.44      178.05     34.71 o
   6   3   7      125.44      162.00     26.55 o
   7   3   7       94.03      105.01     33.11 o
   8   3   7     4079.98     4464.06    152.79 o
   9   3   7      396.63      435.08     47.33 o
  10   3   7      145.80      171.58     23.91 o
  11   3   7        5.62       30.48     24.43 o
  -9   4   7       34.00       49.18     28.41 o
  -8   4   7        0.76       38.46     20.01 o
  -7   4   7      208.10      199.50     33.21 o
  -6   4   7       48.62       55.15     20.46 o
  -5   4   7       21.63       38.83     18.38 o
  -4   4   7      274.99      333.44     89.36 o
  -3   4   7       28.67       30.89     17.70 o
  -2   4   7      130.37      258.87     56.91 o
  -1   4   7     1506.28     1534.86    129.38 o
   0   4   7     5748.56     6062.13    276.42 o
   1   4   7        4.28       23.04     12.59 o
   2   4   7       16.76       24.53     13.70 o
   3   4   7        9.48       46.11     26.21 o
   4   4   7       55.73       30.80     21.76 o
   5   4   7     1758.66     1842.30    127.63 o
   6   4   7      200.37      254.63     36.01 o
   7   4   7      123.15      100.37     45.89 o
   8   4   7        5.07       63.03     42.69 o
   9   4   7     2004.37     2206.36     81.53 o
  10   4   7       13.90       44.64     26.17 o
  11   4   7        0.20       39.54     29.85 o
  -8   5   7      205.65      159.17     37.35 o
  -7   5   7       25.27       90.01     43.10 o
  -6   5   7       54.41       52.88     25.27 o
  -5   5   7       31.39       57.73     48.29 o
  -4   5   7      255.20      217.82     34.75 o
  -3   5   7      230.32      261.73     43.56 o
  -2   5   7      463.29      404.96     40.99 o
  -1   5   7       15.41       52.44     34.54 o
   0   5   7     4224.26     4403.03    219.12 o
   1   5   7     6174.33     5882.76    403.58 o
   2   5   7     3039.11     2951.15    182.07 o
   3   5   7      760.86      812.60     52.23 o
   4   5   7       90.18      111.77     44.39 o
   5   5   7     5917.17     5985.24    397.72 o
   6   5   7     2219.01     2398.01    125.06 o
   7   5   7       74.17       99.22     50.79 o
   8   5   7      163.37      250.92     38.37 o
   9   5   7      511.84      590.31     45.50 o
  10   5   7      739.65      865.62     42.10 o
  11   5   7       26.81       38.12     26.09 o
  -8   6   7        2.75       32.87     18.91 o
  -7   6   7      246.03      169.63     50.23 o
  -6   6   7      290.63      296.16     83.10 o
  -5   6   7       91.51       55.12     24.37 o
  -4   6   7      175.83      216.57     74.21 o
  -3   6   7     2415.94     2625.66    118.73 o
  -2   6   7      217.35      235.33     34.62 o
  -1   6   7       19.96       39.96     21.24 o
   0   6   7       15.02       29.99     16.72 o
   1   6   7      213.56      245.08     46.83 o
   2   6   7     4487.40     4475.41    397.74 o
   3   6   7     1482.22     1461.75     90.05 o
   4   6   7      653.94      698.67     78.20 o
   5   6   7      772.75      791.11     67.68 o
   6   6   7     2291.18     2348.09    117.92 o
   7   6   7      990.40     1021.63     71.64 o
   8   6   7       98.28      119.75     38.89 o
   9   6   7      216.81      220.48     46.00 o
  10   6   7      260.01      299.56     51.78 o
  11   6   7      398.00      419.17     73.88 o
  -7   7   7        0.77       35.33     18.49 o
  -6   7   7      237.48      137.73     71.35 o
  -5   7   7       76.43      134.39     60.67 o
  -4   7   7       16.11       56.55     26.96 o
  -3   7   7      432.08      487.83     39.26 o
  -2   7   7     1128.66     1170.17     79.84 o
  -1   7   7      182.90      154.84     40.48 o
   0   7   7        4.87       74.96     30.73 o
   1   7   7        7.51       29.08     16.95 o
   2   7   7     1972.91     1984.98    219.63 o
   3   7   7       44.53       45.65     27.16 o
   4   7   7      399.18      320.13     53.66 o
   5   7   7      218.88      216.33     48.37 o
   6   7   7      636.92      730.86     78.16 o
   7   7   7      258.74      526.18    276.93 o
   8   7   7      195.57      176.31     46.79 o
   9   7   7      100.35      144.98     78.70 o
  10   7   7        0.70       28.66     24.04 o
  11   7   7        9.38       31.24     27.25 o
  -7   8   7       12.78       35.62     18.61 o
  -6   8   7        5.00       27.74     16.20 o
  -5   8   7      135.32      105.43     30.18 o
  -4   8   7       39.96       69.93     30.93 o
  -3   8   7       52.00       45.50     23.20 o
  -2   8   7        6.65       31.47     17.43 o
  -1   8   7      692.13      786.80     63.70 o
   0   8   7       35.49       36.49     18.60 o
   1   8   7      189.65      139.05     41.17 o
   2   8   7      456.11      433.28     46.67 o
   3   8   7      406.91      421.40     77.73 o
   4   8   7      338.69      310.90     64.43 o
   5   8   7       13.42      114.39     59.85 o
   6   8   7       48.83       53.52     41.10 o
   7   8   7      197.34      233.07     46.00 o
   8   8   7       91.16       89.63     33.85 o
   9   8   7       37.72       30.29     20.63 o
  10   8   7        4.22       37.07     30.11 o
  11   8   7        4.11       61.14     46.79 o
  -6   9   7      125.68       51.27     25.18 o
  -5   9   7       32.38       47.11     23.25 o
  -4   9   7        1.77       57.61     29.46 o
  -3   9   7       29.31       41.54     35.67 o
  -2   9   7      291.83      360.29     44.01 o
  -1   9   7       18.72       76.57     39.13 o
   0   9   7      613.52      632.13     47.19 o
   1   9   7      857.20     1033.32     57.68 o
   2   9   7     2219.98     2354.94    110.30 o
   3   9   7      171.55      212.93     50.20 o
   4   9   7        0.76       37.49     29.03 o
   5   9   7       14.62       35.42     23.72 o
   6   9   7        4.64       92.61     54.17 o
   7   9   7       49.44       47.66     27.93 o
   8   9   7       44.56       28.14     21.05 o
   9   9   7        6.03       52.02     35.36 o
  10   9   7       53.66       44.64     31.37 o
  11   9   7       52.68       39.28     35.00 o
  -5  10   7        7.64       39.97     21.94 o
  -4  10   7        6.82       54.88     29.65 o
  -3  10   7      406.86      459.87    115.64 o
  -2  10   7      974.66     1077.71     83.86 o
  -1  10   7      324.20      401.09     47.39 o
   0  10   7       19.21       53.54     25.60 o
   1  10   7       54.14       44.86     23.94 o
   2  10   7     1009.55     1182.24    157.10 o
   3  10   7      569.81      638.10    109.98 o
   4  10   7       80.48       51.61     32.53 o
   5  10   7      131.18       71.54     31.98 o
   6  10   7      520.09      503.83     69.44 o
   7  10   7      158.23      165.89     48.62 o
   8  10   7       10.19       26.75     20.57 o
   9  10   7       52.26       75.20     46.30 o
  10  10   7        0.23       48.18     25.90 o
  -4  11   7       11.84       41.91     22.56 o
  -3  11   7       37.90       44.98     22.83 o
  -2  11   7      887.23      794.52     70.45 o
  -1  11   7      485.49      501.53     52.53 o
   0  11   7      109.31      113.97     37.01 o
   1  11   7      101.89       91.26     37.47 o
   2  11   7      624.68      735.41     83.93 o
   3  11   7      201.41      212.75     50.99 o
   4  11   7       32.13       58.20     46.53 o
   5  11   7        0.57       67.18     35.81 o
   6  11   7       11.50       56.80     32.18 o
   7  11   7      270.37      254.70     90.11 o
   8  11   7        1.89       36.23     30.53 o
   9  11   7        0.26       32.92     27.45 o
  10  11   7       29.80       25.41     19.15 o
  -3  12   7        0.36       39.72     20.92 o
  -2  12   7      294.84      274.24     72.34 o
  -1  12   7      673.75      602.64     57.25 o
   0  12   7       43.74       58.07     32.33 o
   1  12   7      163.68      186.07     54.67 o
   2  12   7      184.93      223.75     76.06 o
   3  12   7      202.60      292.59     56.77 o
   4  12   7        0.71       59.30     33.16 o
   5  12   7       19.03       60.40     38.57 o
   6  12   7        1.41       54.25     40.46 o
   7  12   7      166.64      141.31     41.00 o
   8  12   7      149.93      184.80     44.15 o
   9  12   7        9.56       50.42     29.74 o
  10  12   7       19.22       27.90     23.20 o
  -2  13   7        1.11       30.11     24.72 o
  -1  13   7      176.38      164.76     64.13 o
   0  13   7       12.94       56.43     38.96 o
   1  13   7       32.30       43.40     34.84 o
   2  13   7       17.72       47.29     29.32 o
   3  13   7      166.25      200.61     61.24 o
   4  13   7       58.34       34.18     25.93 o
   5  13   7      139.69       70.96     37.71 o
   6  13   7       18.74       40.17     30.69 o
   7  13   7       18.53       68.31     36.63 o
   8  13   7       47.23       36.23     24.02 o
   9  13   7       64.53       37.76     25.70 o
  -1  14   7        0.61       29.71     25.22 o
   0  14   7       12.91       34.21     25.38 o
   1  14   7        9.97       50.10     46.53 o
   2  14   7       13.78       68.97     47.45 o
   3  14   7       45.17       54.47     36.15 o
   4  14   7      116.96      113.92     41.55 o
   5  14   7       28.28       44.59     35.89 o
   6  14   7       17.78       47.74     37.94 o
   7  14   7        8.24       55.07     34.55 o
   8  14   7        0.29       29.58     23.25 o
   1  15   7        3.61       18.23     16.87 o
   2  15   7        0.59       26.90     21.94 o
   3  15   7       84.79       44.14     30.87 o
   4  15   7       46.43       41.88     29.59 o
   5  15   7       26.04       34.02     30.21 o
   6  15   7        0.09       47.50     41.96 o
  -5 -13   8       12.90       25.58     14.86 o
  -4 -13   8       16.94       18.60     25.39 o
  -3 -13   8       44.46       40.07     22.41 o
  -2 -13   8        0.90       19.82     11.17 o
  -1 -13   8        0.91       28.13     17.13 o
  -7 -12   8       39.91       34.91     17.90 o
  -6 -12   8       39.25       38.14     22.18 o
  -5 -12   8       69.41       85.57     32.77 o
  -4 -12   8        4.05       78.99     32.37 o
  -3 -12   8      152.00      188.73     66.49 o
  -2 -12   8       53.85       80.33     45.07 o
  -1 -12   8       38.53       34.21     19.96 o
   0 -12   8        1.67       49.45     27.89 o
   1 -12   8        7.38       74.88     33.36 o
  -8 -11   8        0.51       32.41     20.54 o
  -7 -11   8       18.92       53.08     31.98 o
  -6 -11   8       93.51      114.39     41.23 o
  -5 -11   8       96.79      180.59     99.04 o
  -4 -11   8      117.78       76.36     46.49 o
  -3 -11   8       74.75       76.38     32.77 o
  -2 -11   8      133.30      175.68     40.68 o
  -1 -11   8        1.28       32.96     18.37 o
   0 -11   8       21.25       97.61     38.96 o
   1 -11   8        0.37       36.31     21.86 o
   2 -11   8       72.17       79.37    107.80 o
   3 -11   8        0.49       26.58     16.11 o
  -8 -10   8      205.09      169.34    116.09 o
  -7 -10   8        1.53       52.49     33.52 o
  -6 -10   8      112.80      117.59     38.30 o
  -5 -10   8      244.49      259.05     63.37 o
  -4 -10   8      226.81      269.00     89.32 o
  -3 -10   8       13.47       61.99     33.04 o
  -2 -10   8      566.96      579.99     72.09 o
  -1 -10   8        9.23       41.90     23.96 o
   0 -10   8       26.26      121.80     49.36 o
   1 -10   8       85.53      112.59     39.55 o
   2 -10   8       14.64       40.40     20.23 o
   3 -10   8        8.51       41.53     24.63 o
   4 -10   8        8.05       55.14     33.99 o
  -9  -9   8       32.96       59.76     32.53 o
  -8  -9   8      139.43      190.77     58.13 o
  -7  -9   8      351.74      352.64     61.74 o
  -6  -9   8        1.25       61.83     51.68 o
  -5  -9   8       13.51       31.17     17.53 o
  -4  -9   8       25.91       56.20     25.86 o
  -3  -9   8      178.45      262.26    104.38 o
  -2  -9   8      181.66      230.04     77.93 o
  -1  -9   8      170.12      151.08     36.24 o
   0  -9   8      219.52      251.62     33.06 o
   1  -9   8      500.82      448.87     46.89 o
   2  -9   8       77.45      135.29     35.39 o
   3  -9   8       85.46       66.00     25.79 o
   4  -9   8        6.68       31.90     17.12 o
   5  -9   8       21.83       45.64     41.99 o
  -9  -8   8        0.65       24.88     19.02 o
  -8  -8   8       78.64      162.55     72.34 o
  -7  -8   8      308.42      383.50     48.36 o
  -6  -8   8      120.90      125.82     32.35 o
  -5  -8   8       70.01       69.19     22.35 o
  -4  -8   8       10.62       48.93     22.21 o
  -3  -8   8      230.74      276.38     40.10 o
  -2  -8   8       30.62       35.04     18.99 o
  -1  -8   8      101.32       62.82     22.67 o
   0  -8   8       37.24       97.71     35.44 o
   1  -8   8      233.85      175.82     67.31 o
   2  -8   8      413.71      386.06     75.91 o
   3  -8   8      293.35      276.77     72.18 o
   4  -8   8       12.06       76.23     30.13 o
   5  -8   8        0.11       32.83     27.09 o
   6  -8   8       99.64       42.28     22.93 o
 -10  -7   8       17.83       80.67     78.31 o
  -9  -7   8       11.79       31.50     17.26 o
  -8  -7   8        6.71       30.63     23.70 o
  -7  -7   8       19.24       56.90     26.47 o
  -6  -7   8      104.17      122.66     48.90 o
  -5  -7   8       65.05       65.24     28.79 o
  -4  -7   8      427.74      436.49     78.97 o
  -3  -7   8       92.56      110.65     34.19 o
  -2  -7   8       87.63       70.46     26.78 o
  -1  -7   8       58.04       79.89     32.66 o
   0  -7   8       46.93      100.11     40.95 o
   1  -7   8       53.74       82.70     28.45 o
   2  -7   8      100.46       75.27     32.93 o
   3  -7   8        2.07       58.01     29.88 o
   4  -7   8        0.25       52.91     29.26 o
   5  -7   8        0.21       89.02     36.97 o
   6  -7   8        0.40       36.32     22.03 o
   7  -7   8       63.95       44.07     27.15 o
 -10  -6   8       53.62       65.21     54.47 o
  -9  -6   8       25.52       76.19     40.34 o
  -8  -6   8       34.50       69.34     31.45 o
  -7  -6   8       30.79       35.79     19.97 o
  -6  -6   8        3.09       72.22     39.10 o
  -5  -6   8      122.54      106.34     32.84 o
  -4  -6   8      428.96      475.24     51.13 o
  -3  -6   8       50.27       70.72     32.70 o
  -2  -6   8      179.87      322.63     72.23 o
  -1  -6   8     1445.22     1557.60     60.71 o
   0  -6   8       34.02       60.61     24.02 o
   1  -6   8       24.86       51.80     21.79 o
   2  -6   8        1.89      107.51     42.15 o
   3  -6   8        1.72       61.25     23.03 o
   4  -6   8      713.35      756.33     94.95 o
   5  -6   8        6.10       80.69     38.65 o
   6  -6   8      174.77      204.35     49.25 o
   7  -6   8       11.03       29.65     18.86 o
   8  -6   8       85.26       85.87     73.64 o
 -10  -5   8        2.02       39.72     34.26 o
  -9  -5   8       49.36      106.90     37.15 o
  -8  -5   8       12.99       65.59    114.75 o
  -7  -5   8      129.45      155.15     29.95 o
  -6  -5   8       23.23       84.87     32.85 o
  -5  -5   8        0.54       43.92     23.58 o
  -4  -5   8      507.39      607.00     94.90 o
  -3  -5   8       98.95      127.39     29.77 o
  -2  -5   8      705.18      724.51     40.73 o
  -1  -5   8        7.53       43.16     20.39 o
   0  -5   8       95.00       87.84     25.27 o
   1  -5   8       21.76       43.90     18.29 o
   2  -5   8     1568.37     1880.50    130.29 o
   3  -5   8      317.64      289.68     27.08 o
   4  -5   8       16.89       52.87     27.74 o
   5  -5   8        5.60       79.03     32.82 o
   6  -5   8      779.97      789.27     87.69 o
   7  -5   8       33.41       41.65     25.12 o
   8  -5   8        8.55       44.79     27.41 o
 -10  -4   8        0.46       46.06     41.38 o
  -9  -4   8       19.74       69.60     38.31 o
  -8  -4   8        7.95       28.37     17.04 o
  -7  -4   8      222.82      249.77     37.06 o
  -6  -4   8      839.56      923.85     64.24 o
  -5  -4   8        0.90       47.11     23.85 o
  -4  -4   8        0.27       70.41     24.54 o
  -3  -4   8      273.15      318.62     32.29 o
  -2  -4   8     2636.89     2292.00    138.41 o
  -1  -4   8       29.70       41.64     19.86 o
   0  -4   8      301.03      262.70     32.90 o
   1  -4   8      408.03      431.74     50.93 o
   2  -4   8      386.18      367.36     33.67 o
   3  -4   8     3076.10     3022.90    226.42 o
   4  -4   8      263.60      277.82     19.11 o
   5  -4   8       21.38       26.72     13.89 o
   6  -4   8      336.49      321.12     50.09 o
   7  -4   8      900.43      916.76    277.54 o
   8  -4   8      110.46       75.97     34.92 o
   9  -4   8        6.57       86.99     68.05 o
 -10  -3   8      156.25      357.67    121.15 o
  -9  -3   8        3.14       45.16     26.82 o
  -8  -3   8        4.12       29.24     16.01 o
  -7  -3   8       29.85       76.92     26.54 o
  -6  -3   8     1171.63     1133.59     92.28 o
  -5  -3   8     1439.60     1460.72    108.23 o
  -4  -3   8      209.75      236.54     28.73 o
  -3  -3   8      347.51      328.74     33.19 o
  -2  -3   8     2378.03     2179.19     77.71 o
  -1  -3   8     2428.68     1997.22     83.27 o
   0  -3   8      998.02      840.00     56.08 o
   1  -3   8      125.48      131.79     23.36 o
   2  -3   8     1187.84     1316.26     61.27 o
   3  -3   8     3194.23     3436.46    145.90 o
   4  -3   8     2101.68     2156.74    115.96 o
   5  -3   8      270.63      333.16     39.30 o
   6  -3   8       89.11       58.01     23.98 o
   7  -3   8      227.36      246.38     46.43 o
   8  -3   8      547.58      560.53     91.79 o
   9  -3   8        0.10       48.68     40.62 o
 -10  -2   8       21.42       48.42     42.06 o
  -9  -2   8       71.13      115.56     50.11 o
  -8  -2   8      313.09      274.66     38.57 o
  -7  -2   8       12.76       48.55     24.75 o
  -6  -2   8      150.13      181.99     49.24 o
  -5  -2   8     2978.85     2910.28    123.63 o
  -4  -2   8     2529.81     2322.53    104.34 o
  -3  -2   8        2.51       16.42      9.82 o
  -2  -2   8     2668.61     2451.87    120.13 o
  -1  -2   8     7787.21     6502.36    255.80 o
   0  -2   8    14764.78    14023.66    731.38 o
   1  -2   8      790.35      760.16     43.00 o
   2  -2   8       56.41       66.43     27.00 o
   3  -2   8     1616.84     1594.04     70.75 o
   4  -2   8     4359.60     4237.29    183.00 o
   5  -2   8      344.82      306.76     37.24 o
   6  -2   8      242.75      324.83     36.28 o
   7  -2   8       98.54      161.16     36.00 o
   8  -2   8      812.17     1029.45     60.79 o
   9  -2   8        0.48       35.15     25.62 o
 -10  -1   8       31.99       50.60     42.46 o
  -9  -1   8        6.57       37.98     23.88 o
  -8  -1   8      750.70      715.26     99.64 o
  -7  -1   8       83.88       81.31     25.33 o
  -6  -1   8       72.02      135.77     56.22 o
  -5  -1   8      915.39      924.51     73.74 o
  -4  -1   8     5334.46     5454.18    276.61 o
  -3  -1   8     2679.87     2458.98    130.63 o
  -2  -1   8      460.52      426.47     28.52 o
  -1  -1   8     1089.99      969.22     52.82 o
   0  -1   8     3272.78     2921.69    153.88 o
   1  -1   8     3021.60     2844.73    196.49 o
   2  -1   8      105.95      156.82     30.45 o
   3  -1   8      319.12      333.06     21.02 o
   4  -1   8     6055.78     5940.40    270.65 o
   5  -1   8     2273.64     2184.40    234.29 o
   6  -1   8       46.12       49.74     24.41 o
   7  -1   8        5.33       28.01     23.09 o
   8  -1   8       89.62       97.65     47.72 o
   9  -1   8      319.15      362.47     44.95 o
  10  -1   8        7.90       27.22     23.62 o
 -10   0   8      111.54       46.65     26.94 o
  -9   0   8        6.57       52.34     27.61 o
  -8   0   8     1022.44      967.79     63.05 o
  -7   0   8       87.89       88.19     39.84 o
  -6   0   8      345.23      296.06     67.32 o
  -5   0   8        3.13       20.62     18.10 o
  -4   0   8      242.25      160.26     39.61 o
  -3   0   8      193.53      189.01     38.94 o
  -2   0   8      127.29      144.78     46.00 o
  -1   0   8      512.69      475.68     37.13 o
   0   0   8     5070.86     4790.23    227.93 o
   1   0   8     1770.86     1473.51     96.66 o
   2   0   8      310.82      332.09     30.27 o
   3   0   8      312.04      307.27     25.80 o
   4   0   8      108.34       58.21     26.57 o
   5   0   8      883.79      855.72     64.27 o
   6   0   8      158.19      136.12     56.72 o
   7   0   8        2.58       42.56     25.04 o
   8   0   8       25.46       64.74     31.34 o
   9   0   8      181.75      132.88     86.44 o
  10   0   8        0.26       31.47     23.07 o
 -10   1   8      126.01       55.12     31.78 o
  -9   1   8      508.83      497.27    108.58 o
  -8   1   8       41.79       51.78     26.87 o
  -7   1   8       72.88       75.05     37.29 o
  -6   1   8      122.07      235.05     69.91 o
  -5   1   8     1623.72     1683.00    104.90 o
  -4   1   8       19.57       65.51     28.20 o
  -3   1   8      589.28      490.60     44.12 o
  -2   1   8      254.39      287.37     24.46 o
  -1   1   8      302.71      255.97     32.88 o
   0   1   8      584.26      534.02     36.83 o
   1   1   8     1893.04     1900.25     88.06 o
   2   1   8        1.15       24.64     13.21 o
   3   1   8      688.57      722.88     48.46 o
   4   1   8      431.09      418.90     30.63 o
   5   1   8       97.28      103.91     48.17 o
   6   1   8      930.62     1030.11     58.48 o
   7   1   8       89.39      120.99     27.59 o
   8   1   8       10.11       23.12     19.94 o
   9   1   8        0.16       37.67     27.66 o
  10   1   8       49.72       46.43     35.60 o
  11   1   8        2.86       49.58     42.51 o
  -9   2   8      281.14      241.77     34.17 o
  -8   2   8      311.51      332.47     34.63 o
  -7   2   8       11.83       53.80    109.47 o
  -6   2   8       18.89       59.54     58.73 o
  -5   2   8      131.95      133.03     31.82 o
  -4   2   8     1354.69     1345.17    199.00 o
  -3   2   8        8.62       42.89     21.23 o
  -2   2   8      145.67      131.02     37.43 o
  -1   2   8      268.09      284.07     50.95 o
   0   2   8     7158.70     7780.67    517.32 o
   1   2   8      282.89      329.36     49.98 o
   2   2   8     1050.53     1087.99     55.80 o
   3   2   8     1221.02     1267.04     63.64 o
   4   2   8        8.95       23.34     42.56 o
   5   2   8      379.22      368.39     31.56 o
   6   2   8       91.30       83.17     21.29 o
   7   2   8      696.79      731.64     61.59 o
   8   2   8        2.31       29.90     22.86 o
   9   2   8        3.30       46.24     27.06 o
  10   2   8       30.93       32.11     24.91 o
  11   2   8        2.55       30.69     27.30 o
  -9   3   8       12.38       33.11     17.59 o
  -8   3   8       67.44       98.11     99.40 o
  -7   3   8        9.91       29.06     16.40 o
  -6   3   8       29.89       66.56     31.91 o
  -5   3   8        0.71       20.66     12.05 o
  -4   3   8     1506.17     1708.86    114.73 o
  -3   3   8     1998.36     2224.91    176.13 o
  -2   3   8      123.13      187.03     32.52 o
  -1   3   8     2944.66     3199.89    191.11 o
   0   3   8        6.26       52.26     21.34 o
   1   3   8     1722.01     1814.82     94.04 o
   2   3   8     3096.10     3120.61    186.31 o
   3   3   8     1536.27     1500.63     75.25 o
   4   3   8      460.88      421.15     39.58 o
   5   3   8     1931.43     2179.70    133.76 o
   6   3   8      786.04      850.95     44.24 o
   7   3   8       33.28       24.12     15.48 o
   8   3   8      105.10      105.59     23.13 o
   9   3   8      178.30      160.80     43.89 o
  10   3   8      148.03      207.40     24.18 o
  11   3   8        0.26       54.88     37.28 o
  -9   4   8        8.36       48.21    110.71 o
  -8   4   8      236.43      191.78     38.98 o
  -7   4   8       45.20       59.26     26.60 o
  -6   4   8       18.76       55.51     25.78 o
  -5   4   8      245.50      277.95     36.20 o
  -4   4   8     1079.76     1165.60     71.60 o
  -3   4   8     1634.78     1637.94    127.26 o
  -2   4   8       21.93       47.99     23.54 o
  -1   4   8      234.73      282.31     53.43 o
   0   4   8      186.04      154.50     30.20 o
   1   4   8     3565.56     3453.18    445.22 o
   2   4   8      195.23      162.89     28.45 o
   3   4   8      528.52      483.50     34.72 o
   4   4   8       33.07      126.31     54.85 o
   5   4   8      784.56      886.57     78.75 o
   6   4   8      544.78      605.99    117.88 o
   7   4   8      166.83      179.18     66.34 o
   8   4   8      242.33      238.74     25.76 o
   9   4   8       68.06       80.67     23.91 o
  10   4   8      110.24      121.41     40.21 o
  11   4   8      159.05      144.02     76.58 o
  -8   5   8        0.10       67.14    116.60 o
  -7   5   8      261.79      245.77     76.52 o
  -6   5   8       82.08      102.46     33.53 o
  -5   5   8       17.77       30.03     15.56 o
  -4   5   8      126.57      126.14     40.38 o
  -3   5   8     2151.94     2192.90    127.21 o
  -2   5   8      401.44      373.22     59.19 o
  -1   5   8        2.48       29.37     25.59 o
   0   5   8      179.36      168.07     33.14 o
   1   5   8     1830.86     1991.35    153.97 o
   2   5   8     1183.05     1120.19     81.15 o
   3   5   8     2188.60     2239.82    110.63 o
   4   5   8       57.37       34.61     18.18 o
   5   5   8      258.03      258.67     51.01 o
   6   5   8     1003.37      998.57    153.33 o
   7   5   8      841.41      831.12     59.24 o
   8   5   8      704.65      903.54     58.42 o
   9   5   8      114.04      115.31     38.95 o
  10   5   8        0.10       49.76     42.22 o
  11   5   8      217.71      153.70     49.15 o
  -8   6   8        0.59       24.93     15.11 o
  -7   6   8        7.50       33.48     20.15 o
  -6   6   8      242.80      294.03     68.00 o
  -5   6   8      278.37      323.90     40.31 o
  -4   6   8      143.69      109.89     45.08 o
  -3   6   8       16.37       39.47     21.57 o
  -2   6   8      734.61      781.32     48.07 o
  -1   6   8       29.75       87.33     33.54 o
   0   6   8        8.05       50.40     30.02 o
   1   6   8      236.45      192.66     35.93 o
   2   6   8      783.84      757.03     99.62 o
   3   6   8       10.07       36.47     19.47 o
   4   6   8      882.69      943.62     58.75 o
   5   6   8     1592.73     1625.91    115.35 o
   6   6   8      387.66      358.42     44.97 o
   7   6   8      120.04      165.25     45.99 o
   8   6   8      754.86      857.39     64.22 o
   9   6   8      466.50      509.09     52.33 o
  10   6   8      418.34      444.32     34.45 o
  11   6   8      122.54       77.28     37.26 o
  -7   7   8        9.16       47.64     21.91 o
  -6   7   8      312.34      291.42     63.39 o
  -5   7   8      132.61      153.03     70.88 o
  -4   7   8       25.44       41.97     22.04 o
  -3   7   8        1.87       75.90     33.08 o
  -2   7   8      170.90      170.85     27.16 o
  -1   7   8      113.96       74.10     39.88 o
   0   7   8      177.20      221.37     37.78 o
   1   7   8       76.47       45.84     23.59 o
   2   7   8       17.85       46.60     21.35 o
   3   7   8       37.42      111.54     35.62 o
   4   7   8      299.80      272.98     48.38 o
   5   7   8      938.89      971.67     83.77 o
   6   7   8      574.73      569.03     51.05 o
   7   7   8      443.58      470.21     51.02 o
   8   7   8      122.24      132.13     84.73 o
   9   7   8        2.85       32.55     26.93 o
  10   7   8      665.21      700.44     90.23 o
  11   7   8        3.31       25.51     20.86 o
  -7   8   8        6.66       19.61     11.99 o
  -6   8   8      116.05       72.13     31.93 o
  -5   8   8       52.39       82.79     84.83 o
  -4   8   8        5.45       58.23     26.62 o
  -3   8   8      625.24      644.22     62.76 o
  -2   8   8      286.76      297.18     67.03 o
  -1   8   8        9.74       91.21     57.64 o
   0   8   8      286.75      346.23     67.05 o
   1   8   8      446.99      417.60     44.70 o
   2   8   8     1550.73     1651.58    187.85 o
   3   8   8       15.03       33.27     18.94 o
   4   8   8       66.60      137.48     57.00 o
   5   8   8      187.34      314.35     67.03 o
   6   8   8      287.79      308.08     64.94 o
   7   8   8      192.81      207.46     44.95 o
   8   8   8       29.79       56.07     39.65 o
   9   8   8       93.11      103.77     62.28 o
  10   8   8      142.84      140.91     43.36 o
  11   8   8        7.49       47.97     34.52 o
  -6   9   8       31.52       33.38     19.39 o
  -5   9   8        7.00       94.62     36.04 o
  -4   9   8      547.07      501.63     55.93 o
  -3   9   8      410.16      469.31     64.21 o
  -2   9   8     1232.89     1359.17     63.83 o
  -1   9   8      314.75      394.16     97.07 o
   0   9   8     1019.23     1121.47     65.53 o
   1   9   8      253.57      290.58     60.77 o
   2   9   8     1234.45     1383.61    135.33 o
   3   9   8      356.76      362.93     46.56 o
   4   9   8        0.71       48.05     35.49 o
   5   9   8      253.10      275.22     72.30 o
   6   9   8      294.00      301.51     47.59 o
   7   9   8     1740.06     1854.57    119.48 o
   8   9   8       10.38       45.79     38.07 o
   9   9   8       26.66       56.12     35.39 o
  10   9   8        0.24       51.05     30.61 o
  11   9   8       20.14       26.88     24.09 o
  -5  10   8       76.26       42.04     28.25 o
  -4  10   8      260.89      291.03    128.37 o
  -3  10   8      781.84      812.69     75.21 o
  -2  10   8       15.96       80.35     40.03 o
  -1  10   8      975.84      926.34     64.86 o
   0  10   8       19.13       39.55     21.65 o
   1  10   8      215.63      205.76     39.57 o
   2  10   8       36.79       39.06     34.80 o
   3  10   8      291.27      182.73     46.80 o
   4  10   8      220.93      197.91     46.79 o
   5  10   8      431.74      439.86     49.44 o
   6  10   8      445.02      436.38     47.34 o
   7  10   8       13.16       50.34     35.36 o
   8  10   8      193.01      207.32     42.84 o
   9  10   8       31.88       50.97     39.31 o
  10  10   8        7.19       46.58     29.01 o
  -4  11   8       57.65       42.78     22.12 o
  -3  11   8      112.92       86.39     34.07 o
  -2  11   8        6.73       41.76     22.55 o
  -1  11   8      169.43      226.89     42.49 o
   0  11   8      189.96      255.37     46.72 o
   1  11   8       14.30       47.39     25.64 o
   2  11   8        1.85       40.14     23.17 o
   3  11   8       40.26      147.53    108.33 o
   4  11   8      488.57      789.42     93.90 o
   5  11   8      173.41       90.60     40.32 o
   6  11   8        8.60       86.62     44.38 o
   7  11   8        0.14       41.22     31.89 o
   8  11   8        9.83      113.53     79.58 o
   9  11   8        2.45       45.87     31.19 o
  10  11   8        0.75       46.21     26.69 o
  -3  12   8      162.54       77.42     28.58 o
  -2  12   8       55.44       49.81     25.30 o
  -1  12   8       67.64      111.50     54.49 o
   0  12   8      225.42      191.40     53.97 o
   1  12   8      452.73      531.72     71.29 o
   2  12   8      126.11      144.35     89.30 o
   3  12   8       10.26       49.79     37.99 o
   4  12   8        4.64       47.90     39.75 o
   5  12   8        7.45       57.12     33.03 o
   6  12   8       19.22       52.47     43.40 o
   7  12   8       47.22       50.87     31.69 o
   8  12   8       44.34       53.07     35.73 o
   9  12   8        3.19       27.51     20.23 o
  -2  13   8      109.50       61.00     24.51 o
  -1  13   8        9.62       90.08     38.20 o
   0  13   8       52.28      109.33     96.11 o
   1  13   8      164.98      137.03     57.40 o
   2  13   8        0.32       50.05     34.63 o
   3  13   8       74.91       72.37     58.18 o
   4  13   8        5.55       42.04     34.86 o
   5  13   8       20.37       74.38     38.78 o
   6  13   8       10.41       54.10     34.44 o
   7  13   8      116.15       64.09     37.29 o
   8  13   8        0.95       37.65     25.96 o
   9  13   8        6.40       33.18     29.85 o
   0  14   8       17.23       41.70     38.02 o
   1  14   8        0.75       57.04     47.00 o
   2  14   8        9.30       30.16     23.38 o
   3  14   8      151.46      131.58     63.02 o
   4  14   8       18.61       63.79     38.65 o
   5  14   8      115.08       50.80     36.21 o
   6  14   8       45.67       32.50     25.36 o
   7  14   8       15.62       32.29     23.93 o
   8  14   8       25.10       37.99     26.56 o
   2  15   8       44.51       32.48     26.43 o
   3  15   8       38.15       24.78     22.88 o
   4  15   8        0.29       32.97     28.74 o
   5  15   8        2.52       36.18     27.77 o
   6  15   8        0.39       28.64     25.75 o
  -3 -13   9        2.08       28.68     18.28 o
  -6 -12   9        0.29       31.69     19.97 o
  -5 -12   9       35.40       40.01     22.04 o
  -4 -12   9      111.37       86.91     39.84 o
  -3 -12   9       64.30       98.90     35.55 o
  -2 -12   9        1.65       35.47     21.22 o
  -1 -12   9       13.63       57.12     31.21 o
   0 -12   9       25.37       52.60     24.60 o
   1 -12   9      104.26       45.62     28.21 o
  -7 -11   9      118.17       44.14     25.84 o
  -6 -11   9       29.31       37.64     22.51 o
  -5 -11   9        3.40       39.45     22.44 o
  -4 -11   9      130.63      135.76     95.72 o
  -3 -11   9      233.08      353.81     96.65 o
  -2 -11   9      117.21       99.02     32.47 o
  -1 -11   9        1.60       57.60     30.78 o
   0 -11   9       43.47       66.75     31.39 o
   1 -11   9      139.46       68.98     37.05 o
   2 -11   9      117.41      118.64    150.02 o
  -8 -10   9       52.61       36.02     20.44 o
  -7 -10   9      400.39      432.51     64.68 o
  -6 -10   9       43.78       42.01     24.49 o
  -5 -10   9       49.43       87.93     42.86 o
  -4 -10   9      138.39      135.24     50.93 o
  -3 -10   9      179.09      150.29     55.43 o
  -2 -10   9      364.00      412.65     47.29 o
  -1 -10   9      155.97      131.46     29.07 o
   0 -10   9       15.17       56.19     29.85 o
   1 -10   9        9.25       47.40     24.70 o
   2 -10   9      402.36      391.88     42.16 o
   3 -10   9       22.65       46.86     23.53 o
   4 -10   9        0.07       24.92     13.22 o
  -9  -9   9       57.81       43.97     25.80 o
  -8  -9   9       50.58       54.45     27.43 o
  -7  -9   9      136.69      111.46     53.50 o
  -6  -9   9      207.61      260.66     46.09 o
  -5  -9   9       26.38      104.86     42.06 o
  -4  -9   9       36.11      117.66     44.26 o
  -3  -9   9      102.94       86.70     32.36 o
  -2  -9   9     1104.67     1128.89     57.56 o
  -1  -9   9       38.64       70.04     37.54 o
   0  -9   9       45.33       89.17     45.40 o
   1  -9   9       80.13       74.12     35.55 o
   2  -9   9      127.62      143.91     34.79 o
   3  -9   9        1.81       74.58     28.08 o
   4  -9   9       21.69       29.73     16.34 o
   5  -9   9        0.14       21.77     13.62 o
  -9  -8   9        1.19       37.19     20.00 o
  -8  -8   9       53.75       57.08     26.67 o
  -7  -8   9       10.02       51.47     24.42 o
  -6  -8   9      353.98      422.31     53.37 o
  -5  -8   9      118.16      170.25     55.78 o
  -4  -8   9       35.09       64.31     27.90 o
  -3  -8   9       52.78       95.16     38.12 o
  -2  -8   9      164.89      126.43     33.37 o
  -1  -8   9      141.68      132.70     32.40 o
   0  -8   9      176.68      187.40     31.39 o
   1  -8   9      104.84      200.00     49.64 o
   2  -8   9      589.30      532.50    102.41 o
   3  -8   9      121.54       90.45     29.48 o
   4  -8   9       46.60       35.65     18.16 o
   5  -8   9       32.91       28.44     17.81 o
   6  -8   9        6.81       35.34     22.68 o
  -9  -7   9        5.65       28.21     15.75 o
  -8  -7   9       25.03       30.81     17.40 o
  -7  -7   9        1.03       42.31     48.28 o
  -6  -7   9      305.07      276.71     62.69 o
  -5  -7   9      140.58      117.06     58.71 o
  -4  -7   9      243.23      314.05     74.83 o
  -3  -7   9       39.64       54.20     22.13 o
  -2  -7   9      271.49      310.71     29.15 o
  -1  -7   9      373.29      385.01     35.90 o
   0  -7   9      658.34      705.04     46.92 o
   1  -7   9      813.81      735.89     55.27 o
   2  -7   9       33.88       84.71     36.40 o
   3  -7   9      799.67      720.96     97.07 o
   4  -7   9      206.81      215.93     50.95 o
   5  -7   9       65.37       53.96     29.11 o
   6  -7   9       70.16      115.62     89.39 o
   7  -7   9       10.26       35.19     21.07 o
 -10  -6   9       11.32       39.74     25.37 o
  -9  -6   9       42.11       30.50     21.78 o
  -8  -6   9        6.10       67.13     28.07 o
  -7  -6   9       28.78       65.18     31.14 o
  -6  -6   9      112.76       94.97     61.73 o
  -5  -6   9      159.29      234.70     68.99 o
  -4  -6   9       87.78       71.21     30.25 o
  -3  -6   9        0.50       36.17     17.12 o
  -2  -6   9        6.59       31.44     17.32 o
  -1  -6   9      729.69      791.68     56.18 o
   0  -6   9      101.66      101.23     23.54 o
   1  -6   9      937.31      937.38     66.01 o
   2  -6   9       23.49       51.97     19.78 o
   3  -6   9       96.77      106.78     26.50 o
   4  -6   9      114.27      126.52     23.68 o
   5  -6   9      148.52      165.43     62.22 o
   6  -6   9        4.22       40.77     23.71 o
   7  -6   9      157.58       79.46     43.13 o
 -10  -5   9        6.03       31.76     30.29 o
  -9  -5   9       51.44       30.37     15.23 o
  -8  -5   9       37.11       47.95     33.11 o
  -7  -5   9        8.84       94.55     29.91 o
  -6  -5   9       55.56       55.60     25.67 o
  -5  -5   9        7.24       94.03     65.29 o
  -4  -5   9       10.07       75.14     28.75 o
  -3  -5   9      133.25      148.88    103.36 o
  -2  -5   9       43.36       56.18     23.76 o
  -1  -5   9      204.77      179.84     26.27 o
   0  -5   9      856.03      879.32     48.30 o
   1  -5   9     1811.28     1765.81     89.84 o
   2  -5   9      354.25      295.49     42.80 o
   3  -5   9      944.93      937.52     45.84 o
   4  -5   9     1910.42     2066.07     60.78 o
   5  -5   9       26.76       93.76     34.41 o
   6  -5   9        5.37       59.81     31.24 o
   7  -5   9      274.59      194.33     62.50 o
   8  -5   9      245.17      258.44     72.09 o
 -10  -4   9        8.79       63.74     37.12 o
  -9  -4   9       63.24       42.51     36.08 o
  -8  -4   9       44.93       99.89     47.71 o
  -7  -4   9        5.28       43.06     21.78 o
  -6  -4   9        0.13       39.75     31.21 o
  -5  -4   9      321.45      371.05     58.11 o
  -4  -4   9      129.76       98.44     29.53 o
  -3  -4   9        6.75       73.18     35.40 o
  -2  -4   9      953.18      836.47     41.34 o
  -1  -4   9       51.56       81.89     28.17 o
   0  -4   9     2126.97     2063.80    101.10 o
   1  -4   9      555.36      417.02    129.36 o
   2  -4   9     1097.42     1042.25     81.28 o
   3  -4   9       47.44       45.78     24.36 o
   4  -4   9     1662.75     1736.38     97.83 o
   5  -4   9     1867.19     1903.48    149.33 o
   6  -4   9      567.93      541.60     85.47 o
   7  -4   9        0.19       35.85     19.73 o
   8  -4   9      400.05      388.07    105.17 o
 -10  -3   9        4.41       47.65     29.79 o
  -9  -3   9      210.00      198.00     62.80 o
  -8  -3   9      168.43      183.93     62.73 o
  -7  -3   9       26.77       69.53     37.54 o
  -6  -3   9      250.80      214.52     96.74 o
  -5  -3   9      257.90      247.18     20.58 o
  -4  -3   9      407.28      397.58     28.93 o
  -3  -3   9       15.45       32.68     15.81 o
  -2  -3   9      425.67      387.32     27.72 o
  -1  -3   9      149.98      125.39     35.58 o
   0  -3   9     1900.91     1745.82     73.45 o
   1  -3   9      864.83      920.08     95.66 o
   2  -3   9      649.59      566.32    152.18 o
   3  -3   9      538.74      483.99     67.15 o
   4  -3   9      309.71      301.96     53.26 o
   5  -3   9      999.95     1061.60     55.43 o
   6  -3   9      104.80      100.50     27.48 o
   7  -3   9      359.45      368.65    122.79 o
   8  -3   9       28.18       51.81     28.90 o
   9  -3   9       40.09       45.17     38.36 o
 -10  -2   9       69.65       50.08     44.09 o
  -9  -2   9        0.04       67.60     50.29 o
  -8  -2   9       29.65       49.74     24.70 o
  -7  -2   9        7.85       67.04     30.66 o
  -6  -2   9      684.20      671.30    112.19 o
  -5  -2   9      349.35      311.86     91.23 o
  -4  -2   9      957.55      926.43     39.03 o
  -3  -2   9     1234.67     1046.54     78.27 o
  -2  -2   9     7104.36     6864.04    230.95 o
  -1  -2   9     1163.31      928.30     47.09 o
   0  -2   9       51.40       88.00     38.52 o
   1  -2   9     1262.57     1152.00     55.82 o
   2  -2   9     4866.93     4709.30    248.64 o
   3  -2   9      263.41      197.87     37.55 o
   4  -2   9       60.63       51.16     40.44 o
   5  -2   9      316.87      301.64     36.22 o
   6  -2   9      188.94      189.54     94.28 o
   7  -2   9      614.33      637.78     46.30 o
   8  -2   9      287.44      241.27     75.18 o
   9  -2   9       30.92       81.34     39.20 o
 -10  -1   9       86.77       47.24     29.39 o
  -9  -1   9      157.60      122.52     62.52 o
  -8  -1   9        9.68       41.05     19.99 o
  -7  -1   9       18.86       49.03     29.05 o
  -6  -1   9      500.73      504.21     45.44 o
  -5  -1   9      902.75      775.74    100.08 o
  -4  -1   9       94.39      178.98     42.42 o
  -3  -1   9      744.72      671.56     53.64 o
  -2  -1   9      653.68      593.42     46.23 o
  -1  -1   9    12668.10    11446.93    512.64 o
   0  -1   9     2748.39     2264.34     78.18 o
   1  -1   9      159.91      131.99     25.93 o
   2  -1   9      301.63      224.62     28.07 o
   3  -1   9     2675.98     2593.92    172.04 o
   4  -1   9     1120.99      980.43    100.20 o
   5  -1   9        0.04       53.54     36.41 o
   6  -1   9        1.03       27.09     22.52 o
   7  -1   9      161.53      228.05     43.63 o
   8  -1   9      577.51      590.95     42.09 o
   9  -1   9        6.94       30.16     25.35 o
  10  -1   9        5.71       33.71     29.85 o
 -10   0   9        0.12       16.37     15.74 o
  -9   0   9      165.70      136.73     26.32 o
  -8   0   9        2.87       45.66     49.37 o
  -7   0   9       11.83       68.15     35.57 o
  -6   0   9       21.76       32.66     19.79 o
  -5   0   9     1054.24     1001.07     74.73 o
  -4   0   9      276.07      177.88     99.70 o
  -3   0   9      126.76       90.97     34.54 o
  -2   0   9      724.40      824.52     80.87 o
  -1   0   9     1561.72     1286.41     95.43 o
   0   0   9      928.77      771.79     67.78 o
   1   0   9      761.00      639.36     64.04 o
   2   0   9      733.58      725.33     45.27 o
   3   0   9     1608.05     1652.09     64.21 o
   4   0   9     1176.62     1188.48     79.77 o
   5   0   9       26.37       27.54     22.18 o
   6   0   9      258.52      291.82     33.13 o
   7   0   9       67.60       88.68     43.17 o
   8   0   9       59.85       45.88     29.30 o
   9   0   9       23.50       41.04     24.96 o
  10   0   9       20.65       26.30     20.89 o
  -9   1   9       30.05       30.84     17.82 o
  -8   1   9       70.76      104.94     31.14 o
  -7   1   9       63.40       90.22     45.42 o
  -6   1   9       43.57       81.90     48.92 o
  -5   1   9        0.15       64.55     33.77 o
  -4   1   9      416.67      450.71     49.66 o
  -3   1   9      113.00       75.61     41.97 o
  -2   1   9     1354.71     1316.60     69.97 o
  -1   1   9     1137.48      981.79     63.07 o
   0   1   9       61.85      111.64     29.77 o
   1   1   9      348.17      377.07     72.20 o
   2   1   9      755.01      725.12     98.84 o
   3   1   9     1503.69     1468.29    125.53 o
   4   1   9      470.54      610.79     81.39 o
   5   1   9      489.63      449.86     41.04 o
   6   1   9      330.42      341.11     39.18 o
   7   1   9      153.40      208.60     49.67 o
   8   1   9       13.45       45.74     25.67 o
   9   1   9      226.10      450.52     90.94 o
  10   1   9       31.01       34.42     23.09 o
  -9   2   9      120.08       97.89     27.61 o
  -8   2   9        1.01       55.61     28.94 o
  -7   2   9      396.02      429.84     43.72 o
  -6   2   9       95.87       99.78     39.80 o
  -5   2   9      482.76      510.80     66.91 o
  -4   2   9      183.83      243.10     67.29 o
  -3   2   9      490.86      550.01     94.47 o
  -2   2   9      863.68      848.73     51.06 o
  -1   2   9        3.76       70.20     40.57 o
   0   2   9      166.70      107.42     41.96 o
   1   2   9      306.30      235.83     43.40 o
   2   2   9      103.22      146.79     40.21 o
   3   2   9       24.33       42.22     16.09 o
   4   2   9       99.89      125.94     28.34 o
   5   2   9      391.29      396.71     32.62 o
   6   2   9       82.04      108.27     21.29 o
   7   2   9       22.25       17.92     13.74 o
   8   2   9       71.98      110.55     50.03 o
   9   2   9       57.95       33.37     22.70 o
  10   2   9       23.17       28.19     21.83 o
  11   2   9        0.25       29.69     26.38 o
  -9   3   9      142.84       74.50     71.45 o
  -8   3   9       65.20       79.86     60.03 o
  -7   3   9      248.41      194.96     39.52 o
  -6   3   9     1183.11     1398.78    129.08 o
  -5   3   9     1349.23     1541.44    377.47 o
  -4   3   9      152.46      205.30     61.77 o
  -3   3   9       18.27       37.83     19.49 o
  -2   3   9      185.76      165.88     36.91 o
  -1   3   9      197.59      263.84     53.63 o
   0   3   9      174.56      251.73     75.19 o
   1   3   9      573.71      536.10     56.43 o
   2   3   9      724.26      666.65     43.10 o
   3   3   9     2033.52     2057.74    102.25 o
   4   3   9      788.09      754.41    122.65 o
   5   3   9      275.38      263.21     40.23 o
   6   3   9      224.14      279.13     37.33 o
   7   3   9        7.79       46.45     19.73 o
   8   3   9       16.13       17.76     13.16 o
   9   3   9       26.64       66.66     23.67 o
  10   3   9        0.67       27.35     15.84 o
  11   3   9       29.56       48.16     33.34 o
  -8   4   9       67.65       45.09     24.69 o
  -7   4   9      176.13      124.16     93.55 o
  -6   4   9      356.21      331.81     36.65 o
  -5   4   9      614.96      680.84    166.73 o
  -4   4   9      269.99      284.04     87.77 o
  -3   4   9      146.31      102.96     38.02 o
  -2   4   9      345.00      299.86     50.12 o
  -1   4   9       82.12       83.68     46.36 o
   0   4   9      115.84       68.17     26.03 o
   1   4   9      406.41      314.23     37.57 o
   2   4   9       57.39       38.07     18.77 o
   3   4   9      664.42      692.55     45.87 o
   4   4   9     2029.93     1952.01    182.24 o
   5   4   9      833.92      739.90     67.69 o
   6   4   9      119.71       54.82     32.83 o
   7   4   9       35.50       39.75     22.68 o
   8   4   9      608.26      530.65     33.68 o
   9   4   9      277.07      345.84     44.69 o
  10   4   9      254.25      259.81     36.27 o
  11   4   9        0.13       50.89     47.05 o
  -8   5   9      171.35       85.27     32.20 o
  -7   5   9        2.33       83.08     25.72 o
  -6   5   9       68.56       68.66     24.26 o
  -5   5   9      391.56      290.13     50.85 o
  -4   5   9      175.76      215.76     50.47 o
  -3   5   9      684.86      739.96    123.99 o
  -2   5   9     1154.84     1028.85    116.31 o
  -1   5   9      389.93      317.55     40.52 o
   0   5   9        2.99       44.02     22.45 o
   1   5   9     3722.60     3678.59    171.20 o
   2   5   9     2391.24     2438.35    238.67 o
   3   5   9      168.01      197.02     34.15 o
   4   5   9      394.41      386.80     41.73 o
   5   5   9     1036.63     1063.99     84.59 o
   6   5   9     2616.77     2774.42    178.06 o
   7   5   9       33.50       31.48     24.96 o
   8   5   9      237.39      207.51     47.84 o
   9   5   9      599.99      594.06     42.88 o
  10   5   9     1462.02     1589.88     90.37 o
  11   5   9       38.22       52.52     34.66 o
  -8   6   9        4.15      112.60    103.79 o
  -7   6   9      236.85      255.12    131.51 o
  -6   6   9      390.19      393.94     35.03 o
  -5   6   9        2.85       63.58     28.51 o
  -4   6   9      356.97      428.32     41.99 o
  -3   6   9      713.07      718.63    110.30 o
  -2   6   9       49.00       96.04     38.09 o
  -1   6   9      214.11      174.59     39.91 o
   0   6   9       43.29       46.33     24.35 o
   1   6   9     1432.55     1501.13     85.27 o
   2   6   9     4249.81     4137.94    188.99 o
   3   6   9      136.39      168.58     41.40 o
   4   6   9      770.14      739.77    108.01 o
   5   6   9        2.40       39.33     28.93 o
   6   6   9     3645.50     3854.94    277.18 o
   7   6   9     1033.82     1143.44    135.91 o
   8   6   9      227.62      247.22     61.51 o
   9   6   9      230.42      199.53     42.06 o
  10   6   9      705.25      769.08     43.15 o
  11   6   9      475.84      395.64     66.53 o
  -7   7   9        1.44       32.85     16.83 o
  -6   7   9       26.96       79.76     34.25 o
  -5   7   9       17.95       84.82     33.32 o
  -4   7   9      239.96      235.10     48.74 o
  -3   7   9       74.99      104.61     35.35 o
  -2   7   9       76.91      111.99     43.01 o
  -1   7   9      518.35      600.76     58.89 o
   0   7   9        4.84       48.54     24.54 o
   1   7   9       11.14       32.34     19.00 o
   2   7   9     1205.45     1183.41     68.90 o
   3   7   9      114.76      122.01     48.06 o
   4   7   9     1356.90     1367.19     79.15 o
   5   7   9      921.02      909.68     83.76 o
   6   7   9      221.68      254.94     56.26 o
   7   7   9      525.49      596.42     53.66 o
   8   7   9      167.62      146.97     43.37 o
   9   7   9      110.51      156.57     64.25 o
  10   7   9      149.60      126.96     47.15 o
  11   7   9      299.99      113.48     65.40 o
  -6   8   9        1.21       44.84     26.71 o
  -5   8   9       34.72       49.34     38.07 o
  -4   8   9       51.79       80.66     48.08 o
  -3   8   9      290.00      272.16     60.04 o
  -2   8   9       41.01      131.39     63.64 o
  -1   8   9       51.76       64.60     30.92 o
   0   8   9        1.04       44.21     24.16 o
   1   8   9     1530.29     1669.93    133.24 o
   2   8   9       16.52       40.59     22.17 o
   3   8   9       32.43       93.54     36.78 o
   4   8   9        7.70       64.04     70.53 o
   5   8   9      679.01      777.82     91.59 o
   6   8   9      325.45      338.95     72.31 o
   7   8   9       27.41      119.18     52.26 o
   8   8   9       49.24      158.86    116.11 o
   9   8   9      161.08      185.10     49.15 o
  10   8   9       65.10      138.18     40.99 o
  11   8   9       29.48       30.11     26.27 o
  -6   9   9       96.01       49.11     24.57 o
  -5   9   9      117.44       91.76     40.00 o
  -4   9   9       45.69       52.48     26.12 o
  -3   9   9      299.22      284.95    127.78 o
  -2   9   9      585.91      612.07     52.02 o
  -1   9   9      104.24       76.87     80.49 o
   0   9   9      381.49      430.31     47.07 o
   1   9   9      402.78      438.13     51.71 o
   2   9   9     1385.81     1397.21    101.76 o
   3   9   9        0.04       38.93     23.80 o
   4   9   9        8.04       64.53     43.04 o
   5   9   9       16.55       87.28     51.23 o
   6   9   9      367.41      322.35     49.70 o
   7   9   9       10.47       44.06     35.00 o
   8   9   9       35.93       38.44     27.77 o
   9   9   9        2.09       37.81     32.03 o
  10   9   9        0.97       38.07     28.09 o
  11   9   9       17.48       51.10     46.53 o
  -5  10   9        0.57       49.66     26.04 o
  -4  10   9      135.83      109.90     71.53 o
  -3  10   9      334.29      293.45     80.71 o
  -2  10   9      368.06      418.47    137.08 o
  -1  10   9      175.99      203.14     43.65 o
   0  10   9        1.69       87.04     37.25 o
   1  10   9       25.97       66.73     32.99 o
   2  10   9      105.94      101.51     70.56 o
   3  10   9     1913.97     2224.19    161.98 o
   4  10   9       13.22       34.58     30.21 o
   5  10   9        2.52       36.36     30.66 o
   6  10   9      733.38      741.92     74.47 o
   7  10   9      270.94      305.75     46.53 o
   8  10   9        1.56       27.72     21.33 o
   9  10   9       12.53       56.04     40.75 o
  10  10   9       12.46       28.66     25.38 o
  -4  11   9       30.52       47.11     23.32 o
  -3  11   9       35.29       39.92     24.16 o
  -2  11   9      151.09      212.42     48.15 o
  -1  11   9      292.00      391.21     45.55 o
   0  11   9       73.82       68.44     29.69 o
   1  11   9       61.25       94.56     40.30 o
   2  11   9      701.24      710.36     90.56 o
   3  11   9      112.15      199.67     83.78 o
   4  11   9        1.82       39.80     28.48 o
   5  11   9       21.49       54.36     33.71 o
   6  11   9        2.74       85.07     72.22 o
   7  11   9       15.97       42.46     33.76 o
   8  11   9      268.67      346.46     52.31 o
   9  11   9       77.01       70.74     42.04 o
  10  11   9        6.32       29.35     22.15 o
  -3  12   9        4.59       33.10     18.73 o
  -2  12   9       83.95       50.41     28.51 o
  -1  12   9      244.01      278.70    121.86 o
   0  12   9      120.49      136.24     63.93 o
   1  12   9        1.86       39.13     23.32 o
   2  12   9        0.89       48.95     36.97 o
   3  12   9      353.97      329.20     55.21 o
   4  12   9      324.95      425.07     61.78 o
   5  12   9       55.58       85.40     58.20 o
   6  12   9        4.82       42.17     34.02 o
   7  12   9       76.06       79.83     51.06 o
   8  12   9      244.35      288.32    113.29 o
   9  12   9       80.76       78.25     39.44 o
  -2  13   9        3.85       34.88     19.17 o
  -1  13   9       32.01       63.58     33.35 o
   0  13   9       47.92       48.75     40.11 o
   1  13   9        1.25       77.43     67.76 o
   2  13   9       84.69       42.96     33.32 o
   3  13   9      180.89      153.64     59.53 o
   4  13   9      349.77      369.73     51.00 o
   5  13   9       71.67      106.63     45.30 o
   6  13   9        4.78       43.32     31.05 o
   7  13   9        0.90       48.87     32.37 o
   8  13   9       86.64       48.19     32.74 o
   0  14   9      194.51       34.93     28.96 o
   1  14   9       20.48       47.63     43.75 o
   2  14   9        2.30       89.27     52.47 o
   3  14   9       22.19       32.53     29.11 o
   4  14   9       36.17       54.39     34.24 o
   5  14   9       13.28       35.89     27.04 o
   6  14   9        6.84       33.37     24.72 o
   7  14   9       19.80       28.95     22.73 o
   2  15   9       91.40       44.62     31.06 o
   3  15   9        4.68       33.02     29.16 o
   4  15   9        3.05       38.28     27.27 o
   5  15   9        6.18       38.94     28.51 o
  -5 -12  10       18.98       43.06     23.94 o
  -4 -12  10       22.01       40.35     23.16 o
  -3 -12  10       68.53       62.54     28.41 o
  -2 -12  10       44.53       50.84     26.04 o
  -1 -12  10       47.33       87.08     90.90 o
   0 -12  10      121.31      120.30     87.59 o
  -7 -11  10        3.16       32.85     19.22 o
  -6 -11  10       26.79      121.60    163.55 o
  -5 -11  10      111.03       71.23     30.06 o
  -4 -11  10      320.84      299.92     76.22 o
  -3 -11  10       65.02       87.40     33.64 o
  -2 -11  10       11.60       46.58     29.49 o
  -1 -11  10      128.59       96.68     38.37 o
   0 -11  10      373.02      332.21     46.52 o
   1 -11  10       34.55       67.14     31.08 o
   2 -11  10      151.95       37.43     22.35 o
  -8 -10  10      184.67      204.81     45.39 o
  -7 -10  10        6.61       58.94     33.86 o
  -6 -10  10        9.99       46.68     28.45 o
  -5 -10  10        0.64       47.12     22.42 o
  -4 -10  10      164.22      154.60     41.53 o
  -3 -10  10      239.54      270.66     75.82 o
  -2 -10  10        2.25       46.30     25.47 o
  -1 -10  10        6.97       39.90     19.86 o
   0 -10  10      344.34      336.23     49.73 o
   1 -10  10      365.87      336.89    117.00 o
   2 -10  10        5.04       33.65     18.43 o
   3 -10  10       35.49       41.60     23.17 o
  -8  -9  10       52.25      129.24    266.90 o
  -7  -9  10      171.62      139.89     47.07 o
  -6  -9  10        0.23       41.93     22.63 o
  -5  -9  10       19.19       49.48     28.95 o
  -4  -9  10      170.11      133.72     47.69 o
  -3  -9  10      336.59      434.14     59.88 o
  -2  -9  10       11.81       35.79     19.92 o
  -1  -9  10       97.37       94.20     34.74 o
   0  -9  10       16.84       32.06     18.80 o
   1  -9  10       59.63       83.36     24.31 o
   2  -9  10       22.86       34.85     18.55 o
   3  -9  10        5.27       69.12     40.05 o
   4  -9  10        3.51       32.43     19.50 o
  -9  -8  10        1.74       29.83     16.84 o
  -8  -8  10        1.75       52.72    236.39 o
  -7  -8  10      103.38       50.53     26.11 o
  -6  -8  10      260.43      319.08     46.77 o
  -5  -8  10       34.03      115.15     47.94 o
  -4  -8  10       15.18       94.50    238.23 o
  -3  -8  10      578.68      652.00     50.91 o
  -2  -8  10      111.78      181.31     33.14 o
  -1  -8  10       91.27       54.26     22.66 o
   0  -8  10      234.51      211.32     53.66 o
   1  -8  10      162.91      229.07     47.73 o
   2  -8  10        8.54       73.24     28.14 o
   3  -8  10      103.62      106.80     57.76 o
   4  -8  10       27.29       97.42     35.15 o
   5  -8  10        0.63       56.58     30.52 o
  -9  -7  10        1.39       34.15     28.22 o
  -8  -7  10       10.67       79.12     41.79 o
  -7  -7  10       14.72       72.72     30.91 o
  -6  -7  10       71.80       73.31     39.94 o
  -5  -7  10        6.39       45.78     23.34 o
  -4  -7  10       32.09       63.06     35.08 o
  -3  -7  10       19.20       46.01     23.07 o
  -2  -7  10       19.69       35.85     20.74 o
  -1  -7  10       33.15       47.39     24.61 o
   0  -7  10       83.15       93.92     42.74 o
   1  -7  10      282.91      289.76     37.09 o
   2  -7  10       30.60       33.60     18.36 o
   3  -7  10       27.14       84.40     54.86 o
   4  -7  10        0.39       49.71     26.22 o
   5  -7  10       24.31       73.50     33.84 o
   6  -7  10        3.75       33.46     20.95 o
  -9  -6  10       14.94       23.09     39.84 o
  -8  -6  10        3.74       59.40     32.00 o
  -7  -6  10        5.72       37.53     20.55 o
  -6  -6  10      119.95       68.16     28.32 o
  -5  -6  10      271.73      324.39     70.51 o
  -4  -6  10        7.73       47.50     22.69 o
  -3  -6  10        2.52       46.69     32.37 o
  -2  -6  10       32.50       39.48     19.55 o
  -1  -6  10       80.43       76.42     68.40 o
   0  -6  10      178.83      246.57     75.45 o
   1  -6  10       71.42       86.64     25.58 o
   2  -6  10      193.44      176.98     25.78 o
   3  -6  10      276.05      218.69     26.79 o
   4  -6  10      100.64       78.69     76.08 o
   5  -6  10        2.10       58.59     96.09 o
   6  -6  10        4.42       47.90     26.11 o
   7  -6  10        1.62       52.03     30.45 o
  -9  -5  10       53.91       88.70     32.21 o
  -8  -5  10        0.50       57.25     25.96 o
  -7  -5  10      122.30      106.44     31.48 o
  -6  -5  10      115.37      148.24     35.30 o
  -5  -5  10      201.23      165.03     36.01 o
  -4  -5  10       10.73       36.72     19.37 o
  -3  -5  10       52.76       56.06     27.37 o
  -2  -5  10      995.26      956.91     48.75 o
  -1  -5  10      104.16       93.01     28.46 o
   0  -5  10       81.64      122.34     71.10 o
   1  -5  10        0.57       22.10     13.66 o
   2  -5  10      565.88      628.48     42.51 o
   3  -5  10       52.86       88.78     25.24 o
   4  -5  10      859.42      871.02     33.27 o
   5  -5  10        4.14       42.12     22.29 o
   6  -5  10      446.36      351.06     72.21 o
   7  -5  10       10.48       44.05     26.07 o
   8  -5  10        1.94       47.09     29.18 o
 -10  -4  10       36.35       39.39     24.65 o
  -9  -4  10       60.28       58.74     23.02 o
  -8  -4  10       10.92       68.27     27.29 o
  -7  -4  10      213.92      246.44     76.33 o
  -6  -4  10      218.02      175.37     35.00 o
  -5  -4  10        0.34       30.05     28.69 o
  -4  -4  10       89.44      108.48     55.47 o
  -3  -4  10        2.36       34.04     18.08 o
  -2  -4  10     1075.96     1097.65     54.26 o
  -1  -4  10     1292.15     1230.36     79.61 o
   0  -4  10        0.71       40.37     19.48 o
   1  -4  10      513.22      551.63     43.09 o
   2  -4  10      498.55      511.46     45.73 o
   3  -4  10     3186.50     3234.67    201.73 o
   4  -4  10      340.15      414.41     98.58 o
   5  -4  10       59.24       44.78     21.12 o
   6  -4  10        9.29       54.01     25.87 o
   7  -4  10     1064.90      984.72     78.29 o
   8  -4  10       75.58       85.48     63.09 o
 -10  -3  10      169.28       53.19     46.07 o
  -9  -3  10        3.89       22.07     12.95 o
  -8  -3  10       66.17      137.29     33.41 o
  -7  -3  10      332.79      401.45     42.33 o
  -6  -3  10      827.65      857.88     53.73 o
  -5  -3  10      139.41      131.66     20.90 o
  -4  -3  10       23.57       38.54     15.56 o
  -3  -3  10       61.25       47.03     18.13 o
  -2  -3  10      128.31      169.50     35.14 o
  -1  -3  10      639.66      528.24     50.42 o
   0  -3  10      296.04      222.69     37.61 o
   1  -3  10      158.95      158.83     29.30 o
   2  -3  10        7.36       36.56     18.64 o
   3  -3  10     1862.04     1795.33    123.53 o
   4  -3  10      665.49      729.31     33.70 o
   5  -3  10     1060.49     1057.62     77.51 o
   6  -3  10      548.55      510.34    100.08 o
   7  -3  10      177.66      140.11     36.53 o
   8  -3  10      552.49      609.46     49.71 o
   9  -3  10      145.09       54.63     45.33 o
 -10  -2  10       17.21       35.45     22.63 o
  -9  -2  10       37.48       33.24     16.09 o
  -8  -2  10       54.30       76.09     35.50 o
  -7  -2  10       53.02       45.56     22.00 o
  -6  -2  10      245.96      202.92     33.58 o
  -5  -2  10      788.63      843.31     60.29 o
  -4  -2  10      248.80      267.99     69.15 o
  -3  -2  10      587.27      553.17     34.17 o
  -2  -2  10      319.74      291.62     25.01 o
  -1  -2  10     1840.28     1635.36     89.75 o
   0  -2  10     2209.74     1989.91    109.76 o
   1  -2  10       79.48      145.31     43.30 o
   2  -2  10      835.76      712.12     81.52 o
   3  -2  10      466.55      443.94     37.09 o
   4  -2  10     1248.54     1314.97     62.91 o
   5  -2  10      606.28      508.86     67.47 o
   6  -2  10      668.23      707.43     52.10 o
   7  -2  10       93.41      103.17     34.16 o
   8  -2  10      663.77      633.37    181.52 o
   9  -2  10      202.88      201.80     44.94 o
  -9  -1  10       20.12       46.75     20.12 o
  -8  -1  10        4.05       53.37     25.31 o
  -7  -1  10       90.90       47.92     23.56 o
  -6  -1  10       35.10       30.98     21.76 o
  -5  -1  10        4.23       48.65     25.87 o
  -4  -1  10        9.90       87.43     57.07 o
  -3  -1  10      125.82      110.31     76.13 o
  -2  -1  10     2522.11     2539.35    182.54 o
  -1  -1  10     1394.07     1208.19     88.71 o
   0  -1  10       43.22       33.07     14.40 o
   1  -1  10      304.37      237.63     22.46 o
   2  -1  10      673.94      588.90     42.92 o
   3  -1  10      437.01      360.01     58.76 o
   4  -1  10     1890.45     2025.31     78.94 o
   5  -1  10      329.63      386.94     48.12 o
   6  -1  10      194.82      175.40     29.70 o
   7  -1  10      228.84      175.69     37.85 o
   8  -1  10      103.87      149.65     37.58 o
   9  -1  10      192.39      119.95     40.03 o
  -9   0  10        8.14       19.46     12.15 o
  -8   0  10       39.58       51.84     24.32 o
  -7   0  10       13.55       56.58     31.54 o
  -6   0  10       88.97       99.75     59.55 o
  -5   0  10      251.72      201.14     45.39 o
  -4   0  10       66.59       52.91     25.81 o
  -3   0  10        0.86       47.89     34.94 o
  -2   0  10     3304.96     3333.66    226.07 o
  -1   0  10      889.62      796.41     86.19 o
   0   0  10       16.68       16.37     14.27 o
   1   0  10      386.31      316.11     45.78 o
   2   0  10       77.51       56.13     22.80 o
   3   0  10     1550.85     1464.79    119.17 o
   4   0  10      598.77      585.91     47.19 o
   5   0  10       97.22       51.69     31.27 o
   6   0  10      370.47      407.68     72.05 o
   7   0  10       96.21       66.35     39.10 o
   8   0  10      194.87      244.99     56.25 o
   9   0  10       46.42       53.86     26.54 o
  10   0  10        9.90       28.56     21.15 o
  -9   1  10      187.85      116.58    234.43 o
  -8   1  10       54.36       72.06     28.68 o
  -7   1  10        7.44      100.60     64.24 o
  -6   1  10        5.21       30.47     17.77 o
  -5   1  10      785.71      838.68    114.66 o
  -4   1  10      465.95      343.17     70.24 o
  -3   1  10     1614.41     1839.98    130.96 o
  -2   1  10       11.95       26.85     16.42 o
  -1   1  10      116.98       77.04     44.13 o
   0   1  10      430.14      420.88     45.75 o
   1   1  10     1040.25     1071.62    106.15 o
   2   1  10      393.44      365.83     39.97 o
   3   1  10      189.89      191.09     93.21 o
   4   1  10       28.57       42.40     20.94 o
   5   1  10       44.79       44.72     26.54 o
   6   1  10      279.12      219.19     41.01 o
   7   1  10       31.30      118.47     33.63 o
   8   1  10      520.50      456.52     76.01 o
   9   1  10        3.81       34.08     27.98 o
  10   1  10        5.24       44.98     25.62 o
  -9   2  10      116.20       67.54     25.71 o
  -8   2  10      151.71      170.96     39.14 o
  -7   2  10       76.77       64.64     59.79 o
  -6   2  10      291.33      235.56     76.50 o
  -5   2  10      179.89      171.34     43.93 o
  -4   2  10      840.04      880.15     89.27 o
  -3   2  10      411.83      357.84     66.62 o
  -2   2  10      666.14      847.75     91.29 o
  -1   2  10      301.63      228.22     49.80 o
   0   2  10     3314.06     3432.28    248.38 o
   1   2  10     2032.48     2378.14    165.45 o
   2   2  10       64.48       91.41     28.05 o
   3   2  10       63.86      127.28     55.64 o
   4   2  10       22.32       56.18     23.59 o
   5   2  10      321.55      354.32     43.13 o
   6   2  10       38.35       35.26     27.14 o
   7   2  10        6.30       35.28     22.38 o
   8   2  10        5.44       33.73     22.15 o
   9   2  10      149.58      108.59     34.95 o
  10   2  10        3.86       32.74     22.99 o
  -9   3  10       76.56       40.20     22.37 o
  -8   3  10      197.70      122.75     43.08 o
  -7   3  10      444.78      442.29     49.77 o
  -6   3  10        0.59       41.95     24.74 o
  -5   3  10       35.54       44.92     51.50 o
  -4   3  10     1641.28     2034.68    163.07 o
  -3   3  10     2053.78     2269.02    374.95 o
  -2   3  10       81.15       71.92     31.38 o
  -1   3  10      136.87      173.07     85.86 o
   0   3  10     1112.75     1074.53     93.11 o
   1   3  10     5363.41     5869.54    423.70 o
   2   3  10      322.24      422.12     39.11 o
   3   3  10      112.93      117.95     30.78 o
   4   3  10       10.92       37.81     19.30 o
   5   3  10      662.25      614.09     44.49 o
   6   3  10       28.01       30.87     24.72 o
   7   3  10        7.57       42.46     19.73 o
   8   3  10      594.63      667.18     71.03 o
   9   3  10      194.37      199.41     22.60 o
  10   3  10      258.95      234.44     46.79 o
  11   3  10       27.73      178.58    109.30 o
  -8   4  10      194.47      136.95     60.74 o
  -7   4  10      253.22      340.37    170.10 o
  -6   4  10      107.50      113.90     50.21 o
  -5   4  10        5.64       35.96     39.32 o
  -4   4  10      658.48      744.07     91.58 o
  -3   4  10     1112.31     1273.28    115.95 o
  -2   4  10        1.59       46.69     32.13 o
  -1   4  10       33.55       50.71     35.29 o
   0   4  10       58.68       44.93     21.65 o
   1   4  10     2270.12     2241.08    118.40 o
   2   4  10      539.88      523.39     41.83 o
   3   4  10        1.91       41.62     19.53 o
   4   4  10       46.80       41.56     18.39 o
   5   4  10      127.46      181.93     45.47 o
   6   4  10     1050.00     1003.29     86.41 o
   7   4  10        2.04       38.96     30.63 o
   8   4  10      323.50      462.73     31.55 o
   9   4  10      247.49      255.26     27.86 o
  10   4  10      150.58      148.56     48.09 o
  11   4  10      101.35       55.45     34.98 o
  -8   5  10       12.46       28.28     18.81 o
  -7   5  10      358.11      325.05     61.82 o
  -6   5  10       56.20       86.26     29.32 o
  -5   5  10       11.45       48.53     21.85 o
  -4   5  10       90.07      265.54     58.04 o
  -3   5  10      979.91     1012.84     69.04 o
  -2   5  10      324.70      307.67     48.80 o
  -1   5  10      149.96      215.87     53.62 o
   0   5  10       81.29       89.85     31.98 o
   1   5  10      249.12      285.45     41.74 o
   2   5  10      514.71      607.72     46.42 o
   3   5  10       77.75       81.34     31.78 o
   4   5  10       45.46       79.71     68.36 o
   5   5  10      748.88      730.95     80.83 o
   6   5  10      724.16      781.69     67.65 o
   7   5  10     1134.95     1227.30     76.14 o
   8   5  10      869.70      938.22     53.96 o
   9   5  10      409.30      462.26     33.92 o
  10   5  10      172.28      151.88     28.38 o
  11   5  10       49.50       23.04     19.78 o
  -7   6  10        3.82       28.89     16.09 o
  -6   6  10       22.63       66.77     78.66 o
  -5   6  10        4.30       49.93     24.23 o
  -4   6  10        5.52      115.60     44.19 o
  -3   6  10       35.16       88.41     35.47 o
  -2   6  10      187.18      148.09     66.24 o
  -1   6  10      106.63      102.72     36.21 o
   0   6  10      380.52      461.42     84.17 o
   1   6  10       41.52       50.90     23.99 o
   2   6  10      187.79      152.54     45.71 o
   3   6  10       31.17       55.51     26.24 o
   4   6  10      136.54      139.58     43.60 o
   5   6  10      697.12      592.66     64.75 o
   6   6  10      108.93      192.42     58.87 o
   7   6  10        0.56       54.99     31.50 o
   8   6  10      666.66      659.38     58.67 o
   9   6  10      319.76      297.89     98.95 o
  10   6  10       12.23       70.65     33.00 o
  11   6  10       75.88       32.53     26.51 o
  -7   7  10       45.35       24.09     14.71 o
  -6   7  10       50.54       85.34     30.85 o
  -5   7  10       20.56       50.73     25.28 o
  -4   7  10        6.98       78.11     37.84 o
  -3   7  10        4.27       82.84     62.24 o
  -2   7  10       23.39       58.11     26.79 o
  -1   7  10      167.60      255.24     52.10 o
   0   7  10       40.91      123.35     41.91 o
   1   7  10       48.47       72.92     30.59 o
   2   7  10     1168.04     1282.83     99.14 o
   3   7  10      411.01      476.60     51.33 o
   4   7  10       40.17      307.74    201.83 o
   5   7  10      403.07      483.77     72.59 o
   6   7  10      440.66      499.91     78.11 o
   7   7  10        0.41       43.32     34.73 o
   8   7  10        0.81       53.36     34.42 o
   9   7  10       37.95       41.86     29.59 o
  10   7  10      151.35      171.50     53.09 o
  11   7  10        2.57       46.21     39.83 o
  -6   8  10        1.22       24.06     14.73 o
  -5   8  10        5.43       50.35     29.87 o
  -4   8  10      174.10      148.06     51.78 o
  -3   8  10       48.01       29.43     16.91 o
  -2   8  10        9.06       43.53     23.81 o
  -1   8  10        8.73       46.99     25.33 o
   0   8  10      265.35      336.67    150.13 o
   1   8  10      116.87       68.46     28.56 o
   2   8  10      390.29      427.45     54.19 o
   3   8  10       91.78       66.79     28.97 o
   4   8  10      755.24      686.62     61.46 o
   5   8  10      752.77      748.24     88.71 o
   6   8  10       82.29      125.79     59.94 o
   7   8  10      238.98      242.89     50.47 o
   8   8  10       13.41       46.35     30.92 o
   9   8  10      166.11      163.65     48.36 o
  10   8  10       27.99       39.38     34.29 o
  11   8  10       42.71       27.25     24.44 o
  -5   9  10       65.04       46.83     27.55 o
  -4   9  10        0.22       41.86     25.09 o
  -3   9  10      317.39      266.40     51.53 o
  -2   9  10      115.27      153.85     52.89 o
  -1   9  10       33.11       52.27     25.40 o
   0   9  10      107.68      125.07     42.95 o
   1   9  10     1349.21     1389.66    132.28 o
   2   9  10        7.87       73.41     33.43 o
   3   9  10      378.17      331.60     55.95 o
   4   9  10        1.14       36.29     20.43 o
   5   9  10       45.80      175.05     63.61 o
   6   9  10        3.24       97.29     58.64 o
   7   9  10      554.89      457.96     54.45 o
   8   9  10       10.47       47.84     33.13 o
   9   9  10      258.92      346.58     59.93 o
  10   9  10      116.50      103.09     51.40 o
  -5  10  10       15.21       38.67     22.16 o
  -4  10  10       52.79       70.21     32.91 o
  -3  10  10       28.42       49.52     26.56 o
  -2  10  10       19.01       41.03     24.19 o
  -1  10  10      184.16      210.30     60.40 o
   0  10  10        0.92       72.20     44.76 o
   1  10  10      740.16      977.28     61.59 o
   2  10  10      694.50      746.26     78.83 o
   3  10  10     1068.00     1130.40     91.12 o
   4  10  10      452.73      543.07     94.15 o
   5  10  10      511.48      546.08    112.84 o
   6  10  10      259.27      218.66     72.29 o
   7  10  10       14.16       88.33     52.10 o
   8  10  10      248.27      181.84     50.99 o
   9  10  10       16.60       45.30     29.58 o
  10  10  10       29.41       52.73     32.00 o
  -4  11  10       26.40       33.93     19.25 o
  -3  11  10      121.53       95.19     41.87 o
  -2  11  10       99.14       94.29     38.17 o
  -1  11  10       19.70       51.22     35.64 o
   0  11  10      744.57      861.41     67.46 o
   1  11  10      348.02      341.42     63.07 o
   2  11  10      395.37      363.57     82.38 o
   3  11  10      597.21      618.84     59.78 o
   4  11  10      309.96      302.89     54.42 o
   5  11  10        1.17       49.76     34.60 o
   6  11  10      550.74      553.73     48.66 o
   7  11  10       93.52       78.86     48.01 o
   8  11  10      177.28      165.31     43.36 o
   9  11  10      195.95      143.16     52.20 o
  10  11  10       70.79       23.28     21.52 o
  -3  12  10       52.69       58.75     32.28 o
  -2  12  10      301.06      250.82     44.29 o
  -1  12  10      134.48       82.69     41.37 o
   0  12  10        3.81       50.89     41.38 o
   1  12  10      103.16       52.30     27.68 o
   2  12  10      483.97      558.72     60.82 o
   3  12  10      299.24      186.31    138.91 o
   4  12  10       40.38       89.89     66.92 o
   5  12  10       59.92       42.62     32.29 o
   6  12  10      134.99       79.39     48.38 o
   7  12  10      491.33      332.67     76.79 o
   8  12  10       15.43       39.44     29.95 o
   9  12  10        0.69       53.25     34.57 o
  -1  13  10       65.83       86.41     40.37 o
   0  13  10        8.58       58.24     33.62 o
   1  13  10       14.27       40.42     24.76 o
   2  13  10       22.09       39.10     31.32 o
   3  13  10       84.50       71.26     43.83 o
   4  13  10        0.94       38.62     34.86 o
   5  13  10       25.14       48.76     35.34 o
   6  13  10       14.53       32.53     28.95 o
   7  13  10       94.21       56.94     34.55 o
   8  13  10       59.21       37.44     32.24 o
   0  14  10        2.46       31.87     20.50 o
   1  14  10       30.59       57.25     38.49 o
   2  14  10       35.18       78.56     49.00 o
   3  14  10       52.57       38.89     33.84 o
   4  14  10       31.07       44.32     36.23 o
   5  14  10        7.98       29.01     25.85 o
   6  14  10        7.63       79.24     66.76 o
   7  14  10        3.60       34.71     32.03 o
   3  15  10       33.27       46.24     33.08 o
   4  15  10       33.01       22.86     19.02 o
   5  15  10        0.53      -28.82    191.26 o
  -3 -12  11       51.56       27.01     16.48 o
  -2 -12  11       48.37       44.19     24.00 o
  -6 -11  11        7.57       36.77     21.43 o
  -5 -11  11       48.22       48.50     22.69 o
  -4 -11  11        1.94       94.11     37.93 o
  -3 -11  11      150.25      144.97    103.25 o
  -2 -11  11       78.74      137.37     35.73 o
  -1 -11  11       76.45       99.75     47.52 o
   0 -11  11        1.59       71.71     39.87 o
   1 -11  11       95.64       29.99     18.30 o
  -7 -10  11       13.33       37.73     22.30 o
  -6 -10  11        4.72       42.99     25.75 o
  -5 -10  11       17.63       65.58     40.72 o
  -4 -10  11       49.08       49.14     22.05 o
  -3 -10  11       86.29      105.42     41.14 o
  -2 -10  11      210.20      168.22     42.83 o
  -1 -10  11       76.20       99.40     50.50 o
   0 -10  11       59.44       44.51     19.26 o
   1 -10  11        1.58       39.24     21.61 o
   2 -10  11      131.75       54.95     28.55 o
   3 -10  11       63.99       90.41     33.82 o
  -8  -9  11        6.97       29.59     17.85 o
  -7  -9  11       47.19       68.23     36.43 o
  -6  -9  11      127.26      170.33     42.10 o
  -5  -9  11       50.22       76.90     33.00 o
  -4  -9  11        6.63       67.29     32.55 o
  -3  -9  11        4.89       89.17     60.62 o
  -2  -9  11      243.85      297.16     45.06 o
  -1  -9  11        4.57       66.69     34.81 o
   0  -9  11        8.66       33.91     18.74 o
   1  -9  11        3.55       38.96     18.47 o
   2  -9  11       18.16       46.12     22.00 o
   3  -9  11      147.51      152.69    169.79 o
   4  -9  11        6.17       27.69     18.16 o
  -8  -8  11       12.86       32.11     24.80 o
  -7  -8  11       47.26       55.96     31.83 o
  -6  -8  11       68.97       71.47     35.54 o
  -5  -8  11       64.57       59.67     35.53 o
  -4  -8  11       27.16       38.07     29.37 o
  -3  -8  11        4.72       45.07     21.42 o
  -2  -8  11        8.49       84.53     44.34 o
  -1  -8  11       51.11       95.59     28.54 o
   0  -8  11       55.53       61.41     32.20 o
   1  -8  11      113.38      142.65     55.17 o
   2  -8  11        0.21       53.13     31.08 o
   3  -8  11       62.26       59.96     25.77 o
   4  -8  11       18.01       59.17     24.05 o
   5  -8  11       38.50       68.65     33.59 o
  -9  -7  11        2.02       25.60     15.26 o
  -8  -7  11        3.88       31.42     18.89 o
  -7  -7  11       82.04      173.64     45.72 o
  -6  -7  11      113.67      154.23     47.83 o
  -5  -7  11      163.18      117.27     36.46 o
  -4  -7  11      204.95      167.52     52.13 o
  -3  -7  11      168.27      206.34     68.45 o
  -2  -7  11       47.00       65.91     27.24 o
  -1  -7  11       23.55       42.06     21.63 o
   0  -7  11        2.14       44.38     23.82 o
   1  -7  11        3.29       49.73     32.89 o
   2  -7  11      290.22      316.96     36.19 o
   3  -7  11       11.18       81.90     84.65 o
   4  -7  11       19.74       33.33     19.03 o
   5  -7  11       32.46       52.61     27.84 o
   6  -7  11       28.87       54.96     33.23 o
  -9  -6  11       18.04       22.92     15.38 o
  -8  -6  11        0.01       51.42     29.14 o
  -7  -6  11       48.64       79.28     40.80 o
  -6  -6  11       60.09       95.80     43.33 o
  -5  -6  11      130.00      212.56     39.21 o
  -4  -6  11      130.36      174.08     71.88 o
  -3  -6  11       12.09      339.77    223.03 o
  -2  -6  11      498.81      664.10    870.47 o
  -1  -6  11      176.11      157.05     34.02 o
   0  -6  11       55.41       49.62     23.32 o
   1  -6  11       40.79       66.67     30.03 o
   2  -6  11      770.83      767.44     70.29 o
   3  -6  11      182.66      181.75     46.63 o
   4  -6  11       41.32       75.52     32.90 o
   5  -6  11       60.99       41.05     24.68 o
   6  -6  11       11.50       38.49     21.98 o
   7  -6  11       37.93       47.19     29.00 o
  -9  -5  11       35.27       35.01     20.47 o
  -8  -5  11       56.10       63.03     31.15 o
  -7  -5  11       14.16       29.96     14.21 o
  -6  -5  11      159.95      177.08     39.79 o
  -5  -5  11      239.02      258.23     30.21 o
  -4  -5  11        0.49       49.64     27.36 o
  -3  -5  11       42.19       80.78     57.92 o
  -2  -5  11       53.61       69.55     36.10 o
  -1  -5  11     1922.82     1950.36     89.59 o
   0  -5  11      218.37      203.64     55.94 o
   1  -5  11        0.58       56.54     35.57 o
   2  -5  11       36.92       33.41     17.85 o
   3  -5  11      360.77      410.26     37.18 o
   4  -5  11       20.66       30.10     36.18 o
   5  -5  11       75.77       89.48     20.45 o
   6  -5  11       20.08      102.19     52.45 o
   7  -5  11        2.16       37.76     23.33 o
  -9  -4  11      128.75      121.82     29.24 o
  -8  -4  11        0.56       32.39     19.97 o
  -7  -4  11      103.08      172.48     55.39 o
  -6  -4  11       23.59       39.80     18.32 o
  -5  -4  11      322.94      408.97    141.18 o
  -4  -4  11       20.69       87.26     29.15 o
  -3  -4  11       32.06       33.41     16.98 o
  -2  -4  11      156.84      152.77     25.16 o
  -1  -4  11      678.91      779.10     42.33 o
   0  -4  11     1098.15     1072.44     78.43 o
   1  -4  11      968.76      863.51     49.12 o
   2  -4  11      468.04      537.70     65.70 o
   3  -4  11       15.57       29.74     16.35 o
   4  -4  11      266.80      392.86     65.79 o
   5  -4  11      230.67      235.06     94.71 o
   6  -4  11      308.20      267.54     62.78 o
   7  -4  11        6.71       58.67     23.02 o
   8  -4  11       52.37       39.12     34.50 o
  -9  -3  11       71.00       74.01     34.28 o
  -8  -3  11       56.22       94.12     37.47 o
  -7  -3  11       29.26       57.77     31.56 o
  -6  -3  11      476.19      422.31     55.00 o
  -5  -3  11       40.07      143.30     57.08 o
  -4  -3  11       10.74       48.18     26.34 o
  -3  -3  11      109.86       88.22     25.35 o
  -2  -3  11      238.84      153.69     46.18 o
  -1  -3  11      224.39      202.59     55.54 o
   0  -3  11      167.07      144.62     37.07 o
   1  -3  11      468.93      413.84     51.66 o
   2  -3  11     1300.34     1353.35     63.93 o
   3  -3  11     1214.00     1333.20     87.01 o
   4  -3  11       52.19       53.42     18.26 o
   5  -3  11      383.58      449.97     62.59 o
   6  -3  11      477.39      422.00     44.21 o
   7  -3  11      300.34      261.99     38.38 o
   8  -3  11        8.24       59.30     50.42 o
  -9  -2  11        1.54       46.38     27.84 o
  -8  -2  11       13.99       41.64     22.52 o
  -7  -2  11       15.81       33.43     18.03 o
  -6  -2  11      171.01      117.12     40.71 o
  -5  -2  11      266.95      278.39     35.39 o
  -4  -2  11     1099.83     1100.47     58.71 o
  -3  -2  11      127.15      107.12     31.91 o
  -2  -2  11      720.15      691.62     42.05 o
  -1  -2  11      516.19      402.03     68.34 o
   0  -2  11      308.08      347.64     39.74 o
   1  -2  11      348.28      350.45     70.87 o
   2  -2  11      622.35      622.78     41.15 o
   3  -2  11      716.59      730.76     41.70 o
   4  -2  11      239.92      192.76     28.13 o
   5  -2  11       18.86       77.88     49.71 o
   6  -2  11       73.29       54.03     27.88 o
   7  -2  11      519.26      545.06     88.11 o
   8  -2  11      361.21      365.10     49.43 o
   9  -2  11        2.52       43.82     37.78 o
  -9  -1  11        2.15       65.03     21.02 o
  -8  -1  11      185.15      221.63     37.04 o
  -7  -1  11       16.41       47.65     33.68 o
  -6  -1  11      115.37      117.52     34.12 o
  -5  -1  11        9.87       64.14     32.65 o
  -4  -1  11      257.59      243.36     56.33 o
  -3  -1  11      271.18      279.25     43.88 o
  -2  -1  11      259.35      200.09     56.79 o
   0  -1  11      505.23      436.79     32.90 o
   1  -1  11       48.67       64.13     20.51 o
   2  -1  11        0.53       35.76     24.83 o
   3  -1  11      446.42      428.18     75.86 o
   4  -1  11      827.12      903.86     41.30 o
   5  -1  11       88.90       42.91     29.54 o
   6  -1  11      174.57      127.95     82.79 o
   7  -1  11       41.28       42.51     28.98 o
   8  -1  11       79.17      117.22     37.05 o
   9  -1  11       28.00       78.59     42.01 o
  -9   0  11        0.39       25.35     13.81 o
  -8   0  11        0.81       20.68     18.15 o
  -7   0  11       28.33       44.47     25.71 o
  -6   0  11      114.28       89.35     54.37 o
  -5   0  11        4.87       39.58     21.01 o
  -4   0  11      281.78      253.36     50.54 o
  -3   0  11      116.12      169.80     63.89 o
  -2   0  11        4.58       56.15     37.47 o
  -1   0  11       74.28       76.02     26.12 o
   0   0  11      429.36      415.92     39.99 o
   1   0  11     1584.76     1519.08    166.71 o
   2   0  11      224.60      194.45     34.28 o
   3   0  11      954.56      949.77     93.10 o
   4   0  11     2070.57     2075.20     93.58 o
   5   0  11      637.03      638.27     63.42 o
   6   0  11        8.14       27.80     24.01 o
   7   0  11        1.14       59.98     27.14 o
   8   0  11       46.38       30.16     25.15 o
   9   0  11      142.18      114.55     38.21 o
  10   0  11        0.80       98.89     36.31 o
  -9   1  11       33.87       87.63    275.81 o
  -8   1  11       47.62       47.70     28.20 o
  -7   1  11       95.87       78.63     42.94 o
  -6   1  11       97.17       61.30     33.53 o
  -5   1  11      230.21      199.39     64.93 o
  -4   1  11       56.43      115.06     51.48 o
  -3   1  11     1147.43     1073.95     88.04 o
  -2   1  11      730.66      694.89     82.42 o
  -1   1  11     3852.71     4015.32    178.99 o
   0   1  11       68.04       73.59     24.80 o
   1   1  11     2174.36     2199.56    134.71 o
   2   1  11      396.42      414.65     54.22 o
   3   1  11      185.44      204.12     33.41 o
   4   1  11       93.77       83.66     29.50 o
   5   1  11     1823.37     1859.85     70.99 o
   6   1  11       14.28       60.82     34.05 o
   7   1  11      202.27      191.46     46.00 o
   8   1  11       16.20       31.66     22.46 o
   9   1  11      132.91      150.74     36.27 o
  10   1  11        2.20       29.08     24.49 o
  -9   2  11       33.59       29.56     17.36 o
  -8   2  11        4.92       48.66     26.17 o
  -7   2  11      115.40      155.12     60.62 o
  -6   2  11       26.25      146.37    116.93 o
  -5   2  11     1258.30     1481.03    357.63 o
  -4   2  11       87.76       88.48     38.66 o
  -3   2  11       31.84       96.99     23.54 o
  -2   2  11      892.20      784.98    113.69 o
  -1   2  11     1431.61     1290.14    194.66 o
   0   2  11        1.30       31.28     17.15 o
   1   2  11      149.00      133.37     37.63 o
   2   2  11      623.37      614.78    126.86 o
   3   2  11      669.76      680.52     44.72 o
   4   2  11      798.56      805.24     53.40 o
   5   2  11      320.24      255.40     35.36 o
   6   2  11      222.23      268.97     41.01 o
   7   2  11      173.71      213.10     36.01 o
   8   2  11      563.50      480.79     55.24 o
   9   2  11       79.89       68.50     47.51 o
  10   2  11       15.96       54.49     32.95 o
  -8   3  11       19.27       39.00     20.92 o
  -7   3  11       38.86       75.49     44.69 o
  -6   3  11       68.85       80.80     39.09 o
  -5   3  11     1249.38     1247.42    303.69 o
  -4   3  11      290.32      200.70     49.28 o
  -3   3  11      319.43      299.92     53.45 o
  -2   3  11      400.97      349.07     52.23 o
  -1   3  11     1167.65     1244.71    145.02 o
   0   3  11      693.86      616.71     62.15 o
   1   3  11      474.94      434.14     59.47 o
   2   3  11       19.12       50.76     32.76 o
   3   3  11      100.85       78.86     26.05 o
   4   3  11     2180.87     2259.39    110.23 o
   5   3  11      957.50      916.25     63.32 o
   6   3  11        0.11       24.01     20.07 o
   7   3  11        1.12       28.87     19.34 o
   8   3  11      355.02      385.11     31.55 o
   9   3  11       41.52       32.03     26.51 o
  10   3  11       30.24       43.90     32.29 o
  -8   4  11      267.12      284.60     52.21 o
  -7   4  11        3.69       46.23     24.24 o
  -6   4  11       42.30       69.23     36.57 o
  -5   4  11       21.02       47.70     25.09 o
  -4   4  11     1098.92     1186.07     81.02 o
  -3   4  11      888.77      989.90    100.07 o
  -2   4  11       19.70       63.84     30.56 o
  -1   4  11      796.67      878.49     81.11 o
   0   4  11     6326.05     6804.27    530.55 o
   1   4  11     4670.77     4836.29    259.17 o
   2   4  11      464.65      492.34     45.77 o
   3   4  11      756.83      758.10     95.59 o
   4   4  11     1624.45     1501.51    161.25 o
   5   4  11     1131.38     1104.73     62.50 o
   6   4  11       30.39       46.30     31.08 o
   7   4  11      146.99      193.51     64.39 o
   8   4  11       27.62       28.74     20.60 o
   9   4  11      300.37      287.49     41.27 o
  10   4  11        6.86       30.58     22.65 o
  -8   5  11      265.49      140.51     64.46 o
  -7   5  11       54.69       43.76     23.52 o
  -6   5  11       43.36       45.35     25.33 o
  -5   5  11      244.28      234.50     32.38 o
  -4   5  11     1039.21     1058.37     75.94 o
  -3   5  11     1561.27     1684.41    108.19 o
  -2   5  11       40.29       36.37     19.76 o
  -1   5  11       80.62       81.17     49.56 o
   0   5  11      167.29      233.31     85.05 o
   1   5  11     2850.29     3214.00    167.40 o
   2   5  11      743.11      818.48     79.79 o
   3   5  11      559.92      575.52     49.59 o
   4   5  11       72.77       93.77     32.12 o
   5   5  11     2522.41     2650.91    137.62 o
   6   5  11      730.58      719.38     75.28 o
   7   5  11       18.53       45.72     33.18 o
   8   5  11      521.67      572.94     42.08 o
   9   5  11       35.13       20.65     15.55 o
  10   5  11       39.69       18.71     14.69 o
  11   5  11        0.25       40.01     36.31 o
  -7   6  11      130.07       92.58     21.09 o
  -6   6  11        2.03       40.27     21.23 o
  -5   6  11      134.55       90.57     51.36 o
  -4   6  11       25.88       34.45     28.56 o
  -3   6  11      713.27      705.47     94.49 o
  -2   6  11       65.27       57.06     30.04 o
  -1   6  11      292.27      282.42     50.80 o
   0   6  11       32.64       51.09     26.73 o
   1   6  11       73.29       69.05     29.92 o
   2   6  11      584.22      578.43     82.91 o
   3   6  11     1178.81     1039.59     67.14 o
   4   6  11     1093.00     1126.05     93.51 o
   5   6  11      459.67      506.95     47.71 o
   6   6  11      815.08      928.29     86.35 o
   7   6  11       51.94       64.24     40.10 o
   8   6  11        1.04       78.74     50.00 o
   9   6  11       86.90      177.69     40.73 o
  10   6  11       27.83       27.51     23.86 o
  11   6  11       31.94       34.16     30.14 o
  -7   7  11        0.05       26.75     15.24 o
  -6   7  11        1.44       55.27     30.99 o
  -5   7  11        8.58       64.37     30.26 o
  -4   7  11       39.70      103.39     77.51 o
  -3   7  11       11.04       79.28     38.54 o
  -2   7  11      228.47      249.46     70.97 o
  -1   7  11      210.12      292.52     53.06 o
   0   7  11       20.96       54.10     27.48 o
   1   7  11       58.78       87.90     38.86 o
   2   7  11     1272.50     1201.28     79.38 o
   3   7  11      347.60      426.26     48.49 o
   4   7  11        4.13       54.26     29.53 o
   5   7  11       32.76       57.34     27.71 o
   6   7  11       34.41       74.25     47.35 o
   7   7  11       13.73       64.63     40.22 o
   8   7  11       17.71       75.12     42.90 o
   9   7  11       21.29       55.70     44.09 o
  10   7  11        9.96       42.04     31.90 o
  -6   8  11        0.61       45.67     24.26 o
  -5   8  11        6.98       34.17     20.48 o
  -4   8  11       47.42       99.13     47.10 o
  -3   8  11       43.98       44.47     22.74 o
  -2   8  11       77.60       81.35     62.83 o
  -1   8  11       46.67       73.53     36.49 o
   0   8  11        6.72       88.46     37.18 o
   1   8  11     1023.39     1148.47    158.29 o
   2   8  11      141.78      182.39     80.12 o
   3   8  11       80.88       71.02     32.19 o
   4   8  11       33.85       63.92     29.89 o
   5   8  11        1.90       52.23     38.07 o
   6   8  11      116.52      159.54     62.94 o
   7   8  11       45.68       67.24     44.90 o
   8   8  11        8.46       33.13     23.59 o
   9   8  11        1.69       36.73     30.06 o
  10   8  11      162.55       54.51     36.71 o
  -5   9  11       89.39       57.17     33.24 o
  -4   9  11      182.24      108.34     49.34 o
  -3   9  11       38.28      125.43     43.42 o
  -2   9  11      221.90      222.76     41.68 o
  -1   9  11       98.64       90.11     39.09 o
   0   9  11       12.26       73.42     36.99 o
   1   9  11      151.17      259.22     78.10 o
   2   9  11      508.41      595.08     63.62 o
   3   9  11        8.88       31.40     18.33 o
   4   9  11        0.08       59.05     29.39 o
   5   9  11       38.45      105.10     56.62 o
   6   9  11      881.31     1005.86    115.83 o
   7   9  11      676.84      631.85     63.41 o
   8   9  11       97.12      120.19     49.22 o
   9   9  11       14.95       56.88     36.86 o
  10   9  11      117.82      155.49     67.72 o
  -4  10  11       77.88       61.77     37.58 o
  -3  10  11       15.92       66.60     38.21 o
  -2  10  11      260.19      197.07     78.44 o
  -1  10  11       11.47       70.17     33.93 o
   0  10  11       55.19      107.84     36.84 o
   1  10  11       46.51       65.87     36.26 o
   2  10  11        3.59       41.20     23.70 o
   3  10  11     1224.21     1294.69    186.23 o
   4  10  11      246.41      229.13     58.04 o
   5  10  11        6.99      695.65    168.93 o
   6  10  11      160.20      160.61     75.30 o
   7  10  11      897.38      901.01    108.18 o
   8  10  11      224.92      234.11     51.52 o
   9  10  11       71.77       28.54     25.38 o
  10  10  11        9.76       30.37     22.65 o
  -4  11  11        4.16       26.83     16.77 o
  -3  11  11       47.25       67.23     36.72 o
  -2  11  11       53.27       50.73     26.35 o
  -1  11  11      401.19      388.27     55.88 o
   0  11  11      114.16      207.83     65.24 o
   1  11  11      342.38      342.27     77.85 o
   2  11  11      302.74      273.68     71.08 o
   3  11  11      627.38      533.30     65.49 o
   4  11  11      505.25      512.82     86.00 o
   5  11  11      176.72      160.30     91.07 o
   6  11  11      128.34       76.76     55.06 o
   7  11  11      440.33      450.76     73.36 o
   8  11  11      639.68      569.68     63.66 o
   9  11  11       17.95       59.82     35.21 o
  -2  12  11        0.37       45.31     25.27 o
  -1  12  11       69.56       51.58     28.55 o
   0  12  11       58.66       77.32     36.21 o
   1  12  11       71.11       55.76     29.24 o
   2  12  11       65.56      101.76     43.59 o
   3  12  11       59.88       72.93     34.39 o
   4  12  11      522.70      429.25     56.28 o
   5  12  11      405.62      283.90     88.61 o
   6  12  11      193.89      204.64     60.45 o
   7  12  11      108.78       65.75     50.98 o
   8  12  11      267.76      291.24     58.09 o
   9  12  11        5.13       30.06     23.20 o
  -1  13  11        0.29       44.48     31.76 o
   0  13  11       33.91       31.88     20.02 o
   1  13  11        1.98       54.51     30.63 o
   2  13  11      101.81       96.64     45.32 o
   3  13  11        3.34       76.14     53.33 o
   4  13  11      145.24       92.51     70.11 o
   5  13  11        6.72       57.14     39.49 o
   6  13  11       36.47       22.91     21.18 o
   7  13  11       12.45       76.17     42.35 o
   8  13  11       46.60       18.68     17.66 o
   1  14  11        1.54       27.69     26.61 o
   2  14  11        7.46       39.36     35.81 o
   3  14  11       65.72       75.88     64.90 o
   4  14  11       46.73       72.41     67.71 o
   5  14  11       10.97       43.06     31.00 o
   6  14  11       38.15       41.09     36.34 o
   7  14  11        9.66       21.73     18.10 o
  -5 -11  12        9.48       97.82     85.83 o
  -4 -11  12       13.61       26.66     16.30 o
  -3 -11  12        2.11       29.57     17.90 o
  -2 -11  12        0.11       34.49     20.72 o
  -1 -11  12        9.24       36.16     21.94 o
   0 -11  12       39.07       36.19     22.32 o
  -6 -10  12        0.01       27.60     17.37 o
  -5 -10  12        7.69       85.38     37.69 o
  -4 -10  12       51.46       43.16     24.83 o
  -3 -10  12      123.69      162.41     72.41 o
  -2 -10  12        0.03       30.21     18.75 o
  -1 -10  12       26.21       46.41     23.40 o
   0 -10  12       22.59       54.85     27.90 o
   1 -10  12      110.97       77.39     40.22 o
   2 -10  12      102.74       32.77     18.36 o
  -7  -9  12       69.85       71.94    113.12 o
  -6  -9  12        4.50       30.65     19.01 o
  -5  -9  12       12.83       50.25     25.80 o
  -4  -9  12        4.92       52.69     26.66 o
  -3  -9  12      266.35      275.06     71.79 o
  -2  -9  12      190.93      226.25     34.30 o
  -1  -9  12       22.10       62.44     28.69 o
   0  -9  12       49.13       57.93     24.46 o
   1  -9  12      156.27      190.52     35.20 o
   2  -9  12      141.87       65.63     36.66 o
   3  -9  12        0.12       47.89     39.62 o
  -8  -8  12        9.27       38.69     21.76 o
  -7  -8  12       13.53       42.70     23.57 o
  -6  -8  12       17.89       50.05     26.36 o
  -5  -8  12       32.62       70.07     39.15 o
  -4  -8  12        6.91       75.72     39.79 o
  -3  -8  12        6.25       68.66     40.30 o
  -2  -8  12       66.30       66.63     31.28 o
  -1  -8  12      154.39      145.36     36.30 o
   0  -8  12       27.21       46.53     23.95 o
   1  -8  12       10.33       59.98     24.42 o
   2  -8  12       64.65       94.80     26.21 o
   3  -8  12       26.49       33.33     19.60 o
   4  -8  12       70.55       36.93     26.79 o
   5  -8  12       14.95       30.97     19.28 o
  -8  -7  12       12.79       34.43     19.44 o
  -7  -7  12       74.28       48.45     25.33 o
  -6  -7  12        7.16       30.89     19.24 o
  -5  -7  12       15.84      107.64     64.84 o
  -4  -7  12        0.71       95.02     46.42 o
  -3  -7  12       53.68       63.69     27.31 o
  -2  -7  12       42.45       61.15     30.59 o
  -1  -7  12      136.17      108.56     37.75 o
   0  -7  12       32.03       36.90     18.06 o
   1  -7  12      122.41      117.99     30.66 o
   2  -7  12       36.85       56.74     26.18 o
   3  -7  12        6.20       36.73     21.03 o
   4  -7  12       67.22       66.89     26.41 o
   5  -7  12        0.21       33.96     21.39 o
   6  -7  12       15.35       84.21     86.39 o
  -8  -6  12       14.07       36.53     21.68 o
  -7  -6  12      242.15      298.35     38.77 o
  -6  -6  12       10.73      100.73     45.44 o
  -5  -6  12        0.74       29.39     15.38 o
  -4  -6  12       35.72       80.36     37.40 o
  -3  -6  12      571.01      700.21     41.01 o
  -2  -6  12      205.09      265.56     67.26 o
  -1  -6  12      194.97      214.64     48.22 o
   0  -6  12       14.21       47.38     23.51 o
   1  -6  12        0.88       49.19     23.53 o
   2  -6  12       62.03       52.34     24.14 o
   3  -6  12      375.55      357.02     45.93 o
   4  -6  12        6.00       32.66     17.83 o
   5  -6  12        8.01       68.82     38.16 o
   6  -6  12        0.91       42.12     26.24 o
  -9  -5  12        0.17       47.56     26.13 o
  -8  -5  12       68.54      101.17     70.45 o
  -7  -5  12      303.32      406.92     54.15 o
  -6  -5  12      266.87      331.80     55.74 o
  -5  -5  12       34.81      120.68     44.01 o
  -4  -5  12      336.54      348.69     31.82 o
  -3  -5  12      149.55      142.89     43.87 o
  -2  -5  12      875.32      970.76     90.61 o
  -1  -5  12       12.05       61.07     29.19 o
   0  -5  12       41.25       50.80     27.35 o
   1  -5  12        0.57       44.26     25.67 o
   2  -5  12       65.59       85.81     30.61 o
   3  -5  12       21.44       45.00     40.09 o
   4  -5  12      174.80      192.74     27.57 o
   5  -5  12      151.78      140.94     55.66 o
   6  -5  12       86.65       99.69     49.79 o
   7  -5  12       50.30       73.16     41.81 o
  -9  -4  12       13.02       23.04     20.23 o
  -8  -4  12        8.58       48.60     27.51 o
  -7  -4  12      236.12      250.10     91.54 o
  -6  -4  12      358.11      492.35     57.03 o
  -5  -4  12       35.35       60.53     23.96 o
  -4  -4  12      257.45      282.33     31.23 o
  -3  -4  12      444.49      537.79     64.87 o
  -2  -4  12      731.02      808.79     47.31 o
  -1  -4  12      148.88      107.02     30.69 o
   0  -4  12       46.69       63.72     30.83 o
   1  -4  12       49.54       65.52     56.61 o
   2  -4  12       82.52      120.20     40.14 o
   3  -4  12      377.50      332.72     58.94 o
   4  -4  12       57.05       48.14     43.88 o
   5  -4  12        3.34       23.21     14.06 o
   6  -4  12        8.38       43.79     31.97 o
   7  -4  12       51.73       54.44     44.96 o
   8  -4  12       48.33       50.21     43.33 o
  -9  -3  12        6.39       27.92     16.55 o
  -8  -3  12        1.08       43.56     27.95 o
  -7  -3  12        1.49       52.90     24.32 o
  -6  -3  12      171.17      214.18     38.00 o
  -5  -3  12       77.38      143.04     41.95 o
  -4  -3  12        1.49       61.17     27.32 o
  -3  -3  12      121.59       85.34     23.38 o
  -2  -3  12      534.02      464.96     56.43 o
  -1  -3  12      887.23      746.99     60.82 o
   0  -3  12      349.95      310.29     33.36 o
   1  -3  12      494.48      462.65     53.15 o
   2  -3  12       38.63       80.36     29.29 o
   3  -3  12      439.59      475.19     56.62 o
   4  -3  12      392.97      419.44     41.00 o
   5  -3  12       17.66       57.98     55.41 o
   6  -3  12       10.46       24.72     18.84 o
   7  -3  12       26.60       48.21     27.54 o
   8  -3  12      312.88      380.91    110.67 o
  -9  -2  12       40.99       48.54     23.04 o
  -8  -2  12        9.54       42.86     24.11 o
  -7  -2  12       84.47       53.20     29.92 o
  -6  -2  12       18.83       41.92     23.49 o
  -5  -2  12      111.73      166.32     38.37 o
  -4  -2  12       10.23       34.16     19.19 o
  -3  -2  12       34.71       72.82     31.31 o
  -2  -2  12       41.00       47.48     19.13 o
  -1  -2  12        2.89       67.07     23.63 o
   0  -2  12      952.57      985.96     52.04 o
   1  -2  12        8.13       51.95     25.75 o
   2  -2  12       18.50       46.39     27.94 o
   3  -2  12       59.35       97.73     29.02 o
   4  -2  12     1091.05     1276.22     55.13 o
   5  -2  12      579.47      556.41     89.45 o
   6  -2  12        1.98       31.03     27.56 o
   7  -2  12       65.10      112.72     52.71 o
   8  -2  12      224.73       78.17     58.11 o
   9  -2  12      171.36       58.63     48.17 o
  -9  -1  12       37.51       51.39     29.74 o
  -8  -1  12       67.23       76.58     36.81 o
  -7  -1  12      251.69      305.30     37.12 o
  -6  -1  12        2.91       51.50     24.31 o
  -4  -1  12      576.07      579.42     65.03 o
  -3  -1  12      939.20      870.63     89.82 o
  -1  -1  12       59.17       25.73     22.57 o
   0  -1  12      176.65      145.86     54.15 o
   1  -1  12      100.29       45.75     28.23 o
   2  -1  12       18.24       30.49     17.18 o
   3  -1  12      292.03      352.60     33.88 o
   4  -1  12        3.95       72.14     27.33 o
   5  -1  12      158.67       80.61     38.43 o
   6  -1  12       64.32       42.99     29.80 o
   7  -1  12       65.22      139.03     66.79 o
   8  -1  12       17.04       29.51     24.43 o
   9  -1  12        4.16       40.43     34.73 o
  -9   0  12       15.54       40.28     23.59 o
  -8   0  12       10.03       58.31     32.31 o
  -7   0  12      217.12      366.26    218.26 o
  -6   0  12        1.18       76.94     36.19 o
  -5   0  12        6.50       80.66     34.02 o
  -4   0  12        8.07       29.50     25.41 o
  -3   0  12       49.11       40.60     33.40 o
  -2   0  12       82.70       50.40     35.24 o
  -1   0  12      606.66      596.36     45.54 o
   0   0  12      486.59      352.56     42.10 o
   1   0  12       91.28       95.75     29.30 o
   2   0  12      104.83      117.11     48.57 o
   3   0  12      150.83      220.42     47.01 o
   4   0  12      900.80      880.60     59.12 o
   5   0  12      337.78      308.69     36.88 o
   6   0  12       47.45       81.09     41.67 o
   7   0  12      103.40      135.86     33.90 o
   8   0  12      142.90      101.05     34.48 o
   9   0  12       50.86       63.74     38.86 o
  -9   1  12       39.72       38.97     80.24 o
  -8   1  12       27.41       49.21     28.75 o
  -7   1  12      116.48       98.39     44.68 o
  -6   1  12      215.88      384.55     91.73 o
  -5   1  12        0.75       41.20     34.97 o
  -4   1  12     1675.78     1639.44    178.09 o
  -3   1  12     1044.30     1019.69     92.74 o
  -2   1  12      339.21      326.02     53.39 o
  -1   1  12     1698.76     1822.01    117.69 o
   0   1  12     6465.93     6466.25    472.61 o
   1   1  12     1860.16     1697.58     96.75 o
   2   1  12      211.24      233.79     36.96 o
   3   1  12       29.20       35.72     18.01 o
   4   1  12      633.67      582.22     96.61 o
   5   1  12      552.36      487.92     52.15 o
   6   1  12      552.52      444.25     92.60 o
   7   1  12        3.06       55.07     45.61 o
   8   1  12      235.15      237.83     46.79 o
   9   1  12      306.69      219.61     50.74 o
  10   1  12        0.08       28.45     25.96 o
  -8   2  12       34.97       49.26     25.90 o
  -7   2  12       86.29       74.39     38.20 o
  -6   2  12      133.92       74.78     38.33 o
  -5   2  12       15.99       82.42     39.04 o
  -4   2  12     1170.11     1131.43    186.93 o
  -3   2  12     1007.19     1196.44    245.02 o
  -2   2  12      416.32      410.55     30.35 o
  -1   2  12       75.20       99.76     34.00 o
   0   2  12     2056.83     1995.52    104.73 o
   1   2  12     2435.62     2260.47    217.05 o
   2   2  12      583.68      566.48     47.38 o
   3   2  12      294.57      278.99     38.10 o
   4   2  12     1164.20     1068.72     62.51 o
   5   2  12     1601.96     1493.47     72.11 o
   6   2  12      181.04      199.47     44.95 o
   7   2  12      366.17      325.47     45.49 o
   8   2  12       54.69       57.57     32.37 o
   9   2  12      136.37      120.96     34.43 o
  10   2  12       62.02       82.74     30.82 o
  -8   3  12       34.32       46.25     24.10 o
  -7   3  12      195.13      207.24     62.73 o
  -6   3  12        3.54       40.81     22.40 o
  -5   3  12       60.80       83.34     39.57 o
  -4   3  12      355.70      258.80     75.20 o
  -3   3  12      808.37      778.04     88.99 o
  -2   3  12      514.32      556.14    119.09 o
  -1   3  12      534.08      393.79    106.28 o
   0   3  12        2.09       39.41     30.63 o
   1   3  12     2836.54     2770.86    178.64 o
   2   3  12      482.83      379.02     61.83 o
   3   3  12      452.04      508.85     62.09 o
   4   3  12       40.98      118.11     34.31 o
   5   3  12     1071.22     1034.18     78.13 o
   6   3  12      463.29      558.00     45.24 o
   7   3  12        1.37       96.34     40.56 o
   8   3  12      463.43      477.84     79.42 o
   9   3  12       70.05       77.65     44.80 o
  10   3  12      147.59       65.30     52.53 o
  -8   4  12       26.91       61.27     37.24 o
  -7   4  12      109.12      102.76     48.36 o
  -6   4  12      163.31      111.41     49.12 o
  -5   4  12      153.79      130.75     49.64 o
  -4   4  12        0.57       37.35     22.26 o
  -3   4  12      109.96      223.87     64.86 o
  -2   4  12      750.45      818.85     95.47 o
  -1   4  12      467.27      378.08     52.54 o
   0   4  12      290.79      278.65     67.32 o
   1   4  12     1983.20     2096.69    144.84 o
   2   4  12     2370.38     2478.20    134.55 o
   3   4  12      192.01      200.92     35.92 o
   4   4  12      640.09      654.12     50.51 o
   5   4  12       50.63       58.25     25.72 o
   6   4  12     1689.35     1770.06    274.89 o
   7   4  12      210.87      224.55     36.80 o
   8   4  12       67.09       52.79     26.88 o
   9   4  12        7.81       33.03     21.96 o
  10   4  12      293.83      322.64     66.24 o
  -7   5  12       50.30       90.91    132.65 o
  -6   5  12      135.70      125.88     37.35 o
  -5   5  12      117.24      148.00     25.49 o
  -4   5  12     1140.80     1267.21    171.04 o
  -3   5  12        0.20       63.22     30.84 o
  -2   5  12      208.71      199.21     51.72 o
  -1   5  12      140.62      132.75     64.55 o
   0   5  12     1427.23     1552.37    125.04 o
   1   5  12        0.48       23.16     14.65 o
   2   5  12        0.48       27.93     15.39 o
   3   5  12     2516.14     2779.01    386.62 o
   4   5  12      458.88      519.20     55.57 o
   5   5  12       38.84       53.77     26.35 o
   6   5  12       86.13       47.77     33.27 o
   7   5  12      418.58      507.30     64.69 o
   8   5  12       19.35       46.95     38.99 o
   9   5  12        4.25       43.77     22.96 o
  10   5  12       25.50       59.72     34.31 o
  -7   6  12        6.99       31.15     19.68 o
  -6   6  12       24.52       65.18     31.55 o
  -5   6  12       57.89       70.84     36.40 o
  -4   6  12      311.86      455.63     61.18 o
  -3   6  12       88.63       67.33     32.92 o
  -2   6  12      122.86      121.05     62.73 o
  -1   6  12        6.30       79.48     50.13 o
   0   6  12        1.43       82.66     33.98 o
   1   6  12      212.38      227.32     46.44 o
   2   6  12      129.41      178.37     48.72 o
   3   6  12      931.13      880.70    517.99 o
   4   6  12       71.38       74.86     51.24 o
   5   6  12       33.62       46.32     23.68 o
   6   6  12       38.49       64.22     41.12 o
   7   6  12      154.20      193.33     64.13 o
   8   6  12       53.20       63.22     44.46 o
   9   6  12      200.18      161.51     64.16 o
  10   6  12       24.32       36.70     23.15 o
  -6   7  12       12.81       37.68     19.04 o
  -5   7  12       58.97       74.74     32.59 o
  -4   7  12        0.29       66.95     35.10 o
  -3   7  12       57.71      107.43     43.77 o
  -2   7  12       70.27       67.66     31.22 o
  -1   7  12      174.64      169.53     47.24 o
   0   7  12      133.16      147.41     48.06 o
   1   7  12       36.74       64.92     32.74 o
   2   7  12      247.48      211.97     45.63 o
   3   7  12        0.16       38.69     21.15 o
   4   7  12        5.84       41.04     21.88 o
   5   7  12      112.12       97.12     35.77 o
   6   7  12        4.12       56.78     42.06 o
   7   7  12      252.62      668.38    155.62 o
   8   7  12        4.55       42.46     34.57 o
   9   7  12       44.45      148.74     42.83 o
  10   7  12       26.27       46.45     30.08 o
  -6   8  12       29.49       42.67     24.21 o
  -5   8  12       19.15       78.13     33.69 o
  -4   8  12      253.07      168.85     77.65 o
  -3   8  12        1.18       82.38     41.75 o
  -2   8  12      161.94      160.95     51.22 o
  -1   8  12      116.57      175.57     90.86 o
   0   8  12       96.49       84.56     36.65 o
   1   8  12       36.46       80.06     36.64 o
   2   8  12     1303.80     1501.44    158.70 o
   3   8  12       29.09       32.08     17.49 o
   4   8  12       15.09       56.56     29.26 o
   5   8  12       12.46       79.32     35.82 o
   6   8  12      573.39      781.78    134.43 o
   7   8  12      127.40       57.39     43.52 o
   8   8  12       11.79       47.19     33.18 o
   9   8  12       61.94       59.20     35.63 o
  10   8  12       47.07       63.45     39.65 o
  -5   9  12       32.79       30.73     19.29 o
  -4   9  12      102.59       44.50     24.54 o
  -3   9  12       70.68       97.97     44.02 o
  -2   9  12       99.29      133.13     54.01 o
  -1   9  12       59.17       80.53     39.59 o
   0   9  12        7.30       52.15     29.57 o
   1   9  12      532.62      583.58     93.16 o
   2   9  12        0.10       98.94     51.42 o
   3   9  12      556.27      596.58     57.20 o
   4   9  12      905.79      950.08    147.66 o
   5   9  12      612.09      474.46     94.19 o
   6   9  12      182.34      177.62     75.04 o
   7   9  12      630.54      483.87     96.81 o
   8   9  12        2.87       63.63     36.91 o
   9   9  12       34.67       54.36     36.02 o
  10   9  12       20.73       27.88     23.07 o
  -4  10  12        3.82       45.66     24.78 o
  -3  10  12       25.16       50.37     27.62 o
  -2  10  12       23.69       57.12     28.63 o
  -1  10  12      135.72       67.62     30.68 o
   0  10  12       14.04       86.90     41.32 o
   1  10  12       21.55       52.30     28.49 o
   2  10  12      480.87      635.79    163.75 o
   3  10  12      662.95      561.82     67.13 o
   4  10  12      128.94      105.25     44.18 o
   5  10  12       30.66       49.47     39.75 o
   6  10  12      906.46     1095.55    121.35 o
   7  10  12      122.96      113.63     65.41 o
   8  10  12       14.63       77.66     53.10 o
   9  10  12      114.87       78.68     47.72 o
  10  10  12      165.13      208.90     48.88 o
  -3  11  12       47.55       38.65     22.58 o
  -2  11  12      262.89      159.26     58.39 o
  -1  11  12       23.05       67.52     37.76 o
   0  11  12      304.30      205.50     67.78 o
   1  11  12      367.99      304.82     61.77 o
   2  11  12      158.17      238.16     62.26 o
   3  11  12      531.69      542.24     67.83 o
   4  11  12      131.73      109.25     44.89 o
   5  11  12        2.53      188.51     98.29 o
   6  11  12      422.00     1043.12    214.83 o
   7  11  12      250.66      182.95     56.78 o
   8  11  12        4.67       39.54     31.26 o
   9  11  12       73.19       64.74     42.25 o
  -2  12  12       51.00       35.34     21.11 o
  -1  12  12      181.73      275.08     58.82 o
   0  12  12       20.82       53.31     28.80 o
   1  12  12        0.22       64.38     30.62 o
   2  12  12      223.94      140.70     43.15 o
   3  12  12      759.59      806.00     89.63 o
   4  12  12       42.22       46.72     33.84 o
   5  12  12      328.20      134.60     77.69 o
   6  12  12      185.83      259.56     61.50 o
   7  12  12      320.71      247.14     60.20 o
   8  12  12       32.92       46.08     31.74 o
  -1  13  12       99.11       31.42     19.94 o
   0  13  12       31.05       77.32     83.45 o
   1  13  12        5.09       62.43     36.33 o
   2  13  12       61.29       50.56     30.28 o
   3  13  12       73.72       65.19     43.91 o
   4  13  12        0.87       43.45     33.92 o
   5  13  12       10.37       35.49     28.53 o
   6  13  12        2.79       43.40     30.95 o
   7  13  12       25.75       26.54     21.10 o
   8  13  12       94.19       25.80     21.28 o
   1  14  12        4.38       22.73     21.75 o
   2  14  12      127.14       50.67     42.23 o
   3  14  12        2.68       32.05     28.72 o
   4  14  12       62.34       38.02     33.16 o
   5  14  12       39.77       67.42     43.14 o
   6  14  12       40.57       31.00     27.22 o
  -3 -11  13      128.13       99.95     50.24 o
  -2 -11  13       29.28       43.55     24.78 o
  -5 -10  13        1.06       24.59     15.92 o
  -4 -10  13        0.05       33.87     19.88 o
  -3 -10  13        6.57       29.10     17.48 o
  -2 -10  13       73.70       80.72     35.59 o
  -1 -10  13        1.43       72.34     31.46 o
   0 -10  13       34.91       72.97     40.35 o
   1 -10  13        3.87       24.92     16.46 o
  -6  -9  13        6.36       48.99     25.83 o
  -5  -9  13        0.88       33.92     27.95 o
  -4  -9  13       13.97       43.52     28.16 o
  -3  -9  13      127.62       87.94     36.44 o
  -2  -9  13        0.45       27.09     16.86 o
  -1  -9  13        1.20       53.20     31.55 o
   0  -9  13       23.73       38.11     19.48 o
   1  -9  13       55.40       30.78     18.02 o
   2  -9  13        0.03       30.14     18.73 o
   3  -9  13       34.10       42.59     25.79 o
  -7  -8  13       23.35       83.52     49.39 o
  -6  -8  13       39.35       42.97     20.45 o
  -5  -8  13      122.50      118.05     37.79 o
  -4  -8  13       21.55       39.05     21.08 o
  -3  -8  13      139.70      193.70     34.92 o
  -2  -8  13       82.82      108.40     38.74 o
  -1  -8  13       31.70       63.79     30.10 o
   0  -8  13        1.91       81.77     30.76 o
   1  -8  13      201.28      264.91     39.92 o
   2  -8  13        0.57       40.77     41.73 o
   3  -8  13        7.22       30.43     17.70 o
   4  -8  13        1.92       22.31     13.22 o
  -8  -7  13        9.96       42.53     26.80 o
  -7  -7  13       19.00       60.41     25.07 o
  -6  -7  13      108.91      100.12     38.56 o
  -5  -7  13       15.68      101.37     34.86 o
  -4  -7  13       24.21       63.73     25.53 o
  -3  -7  13      252.75      322.08     43.20 o
  -2  -7  13      111.06      251.44     45.10 o
  -1  -7  13       22.65       61.05     27.55 o
   0  -7  13        3.49       54.31     27.77 o
   1  -7  13       80.58       56.05     28.51 o
   2  -7  13      146.34      102.59     32.80 o
   3  -7  13        0.43       42.83     26.94 o
   4  -7  13        0.96       70.16     97.52 o
   5  -7  13       10.06       52.77     31.13 o
  -8  -6  13       23.52       40.78     21.95 o
  -7  -6  13        0.43       53.69     23.66 o
  -6  -6  13      315.31      460.23     69.92 o
  -5  -6  13      113.87      137.79     32.77 o
  -4  -6  13        5.00       51.74     24.63 o
  -3  -6  13       58.12       40.55     18.68 o
  -2  -6  13      572.29      660.20     56.33 o
  -1  -6  13      333.19      448.57     70.52 o
   0  -6  13      167.21      112.62     45.99 o
   1  -6  13       11.75       84.94     45.79 o
   2  -6  13      516.00      571.72     77.16 o
   3  -6  13      289.76      508.71     76.15 o
   4  -6  13        4.48       35.18     17.49 o
   5  -6  13       24.66       38.73     24.73 o
   6  -6  13        3.81       31.23     20.92 o
  -8  -5  13       74.82       81.70     84.94 o
  -7  -5  13       59.50       43.07     24.24 o
  -6  -5  13      150.29      142.35     34.38 o
  -5  -5  13      464.78      541.59     44.53 o
  -4  -5  13      602.66      667.54     71.90 o
  -3  -5  13      274.22      275.34     31.49 o
  -2  -5  13      247.03      186.06     48.00 o
  -1  -5  13      708.18      780.50     51.28 o
   0  -5  13      158.79      227.43     63.83 o
   1  -5  13       36.28       76.11     54.82 o
   2  -5  13       33.23       53.71     27.81 o
   3  -5  13       95.27      120.30     49.52 o
   4  -5  13      473.76      460.79     78.10 o
   5  -5  13       14.45       70.02     39.28 o
   6  -5  13        8.09       39.54     25.13 o
   7  -5  13        5.25       81.79     68.16 o
  -8  -4  13       90.47       65.16     28.12 o
  -7  -4  13      213.56      226.96     44.35 o
  -6  -4  13       32.62       58.42     26.45 o
  -5  -4  13     1024.38      995.18     88.30 o
  -4  -4  13     1219.24     1538.93     84.71 o
  -3  -4  13      121.54      176.59     31.67 o
  -2  -4  13       12.60       30.36     17.74 o
  -1  -4  13      728.21      791.34     52.78 o
   0  -4  13      548.51      537.76     62.34 o
   1  -4  13      131.59       87.48     39.76 o
   2  -4  13       51.54       63.80     31.62 o
   3  -4  13       23.54       80.00     47.81 o
   4  -4  13      543.98      577.74     59.91 o
   5  -4  13       16.99       81.24     39.98 o
   6  -4  13       50.11       33.86     18.19 o
   7  -4  13       31.29       47.29     41.51 o
  -9  -3  13       19.69       30.99     18.42 o
  -8  -3  13      142.60      100.76     56.63 o
  -7  -3  13       71.38       75.02     38.46 o
  -6  -3  13      432.68      548.17     68.49 o
  -5  -3  13      534.47      528.54     56.90 o
  -4  -3  13     1015.85     1066.44    106.62 o
  -3  -3  13      494.33      585.61     38.84 o
  -2  -3  13      394.61      453.37    101.58 o
  -1  -3  13       29.95       64.91     29.23 o
   0  -3  13     1257.24     1274.36     64.70 o
   1  -3  13      467.31      493.02     45.32 o
   2  -3  13       89.28      117.52     61.43 o
   3  -3  13      142.02      128.53     46.33 o
   4  -3  13      460.91      450.35     27.61 o
   5  -3  13       53.30       60.39     33.13 o
   6  -3  13        3.29       45.69     38.15 o
   7  -3  13       54.95       41.36     31.06 o
   8  -3  13        2.43      175.50     99.84 o
  -9  -2  13        3.14       32.46     17.04 o
  -8  -2  13       35.21      117.60     66.34 o
  -7  -2  13       43.19       67.42     34.91 o
  -6  -2  13       24.43       36.83     20.70 o
  -5  -2  13        5.29      101.76     41.39 o
  -4  -2  13       13.12       49.98     27.12 o
  -3  -2  13       48.25       50.29     38.34 o
  -2  -2  13      105.91      217.54     67.28 o
  -1  -2  13      257.44      280.95     34.40 o
   0  -2  13      117.81      110.14     37.83 o
   1  -2  13      100.03      102.46     53.72 o
   2  -2  13      252.77      233.13     67.84 o
   3  -2  13      223.17      272.97     36.33 o
   4  -2  13      157.90      175.49     64.25 o
   5  -2  13       38.87       67.63     46.93 o
   6  -2  13        0.22       86.59     57.54 o
   7  -2  13       60.36       38.41     25.86 o
   8  -2  13       85.41       53.21     44.51 o
  -8  -1  13       62.21       54.11     29.92 o
  -7  -1  13       38.53       92.15     38.83 o
  -6  -1  13      111.41       63.10     31.99 o
  -5  -1  13       20.71       61.53     46.87 o
  -4  -1  13        1.82       26.75     24.49 o
  -2  -1  13        3.87       28.27     24.01 o
  -1  -1  13      243.80      254.52     40.49 o
   0  -1  13       82.89      119.36     50.03 o
   1  -1  13        0.23       26.88     18.65 o
   2  -1  13      203.66      248.57     50.72 o
   3  -1  13       14.55       50.81     24.58 o
   4  -1  13      468.57      473.29     41.72 o
   5  -1  13       65.60      118.59     23.45 o
   6  -1  13      199.84      284.39     71.49 o
   7  -1  13       29.49       55.04     41.12 o
   8  -1  13       27.07       30.77     26.25 o
   9  -1  13       23.73       39.54     35.23 o
  -8   0  13        2.32       38.86     21.10 o
  -7   0  13       11.79       65.17     35.62 o
  -5   0  13       14.07       85.91     57.28 o
  -4   0  13      180.35      179.81     71.33 o
  -3   0  13      197.43      147.49     66.56 o
  -1   0  13       68.63       66.11     43.80 o
   0   0  13        5.89       90.20     62.14 o
   1   0  13       12.01       89.06     36.42 o
   2   0  13        4.49       20.15     12.55 o
   3   0  13      278.52      304.56     33.43 o
   4   0  13      281.92      263.74     38.29 o
   5   0  13        8.86       33.82     16.15 o
   6   0  13      272.15      223.82    105.81 o
   7   0  13      253.27      244.10     81.38 o
   8   0  13        2.84       70.80     44.22 o
   9   0  13       91.40      119.27     36.00 o
  -8   1  13       20.34       45.96     27.11 o
  -7   1  13        7.91       54.29     30.77 o
  -6   1  13        7.33       52.58     30.20 o
  -5   1  13       22.95       38.96     32.08 o
  -4   1  13        0.14       81.73     53.15 o
  -3   1  13        6.43       34.05     28.64 o
  -2   1  13       84.45      127.92     29.59 o
  -1   1  13     1900.64     1976.26    196.44 o
   0   1  13        1.10       20.83     12.76 o
   1   1  13      240.74      271.58     38.92 o
   2   1  13       15.45       24.69     14.64 o
   3   1  13      490.20      479.74     76.15 o
   4   1  13      213.14      216.50     55.54 o
   5   1  13       63.90       69.83     28.31 o
   6   1  13       48.41       64.01     35.31 o
   7   1  13      653.27      731.66     67.61 o
   8   1  13      130.97      114.53     37.58 o
   9   1  13       62.10       62.38     40.12 o
  -8   2  13        0.33       42.09     26.30 o
  -7   2  13       17.07       58.50     32.60 o
  -6   2  13       11.46       86.34     40.35 o
  -5   2  13      411.39      472.66     64.58 o
  -4   2  13     1470.60     1843.36    136.30 o
  -3   2  13       89.07       75.60     53.14 o
  -2   2  13       95.50      116.74     24.88 o
  -1   2  13      463.69      494.09     46.86 o
   0   2  13      805.80      840.60    140.15 o
   1   2  13      495.28      533.44     47.60 o
   2   2  13      139.75      137.37     38.07 o
   3   2  13     1581.15     1642.42     83.41 o
   4   2  13     1895.68     1923.44     97.82 o
   5   2  13       91.26       88.52     34.76 o
   6   2  13       61.95      121.84     45.09 o
   7   2  13       61.22       66.61     49.29 o
   8   2  13      530.10      528.59     73.91 o
   9   2  13       90.30       67.40     33.79 o
  10   2  13       49.49       31.48     26.46 o
  -8   3  13       41.04       88.25     34.33 o
  -7   3  13       17.99       48.87     29.87 o
  -6   3  13        9.85       49.11     27.89 o
  -5   3  13      560.04      581.25     77.87 o
  -4   3  13      569.99      492.74     62.95 o
  -3   3  13       50.88       69.11     26.78 o
  -2   3  13       82.91       92.34     37.35 o
  -1   3  13     1168.16     1315.07    132.83 o
   0   3  13     4841.32     5577.48    438.94 o
   1   3  13     1688.54     2052.32    173.19 o
   2   3  13       57.09       61.72     38.29 o
   3   3  13      899.66     1001.39     63.97 o
   4   3  13     1538.70     1628.66     82.81 o
   5   3  13      196.34      187.39     52.56 o
   6   3  13       13.32       76.40     54.25 o
   7   3  13        1.97       29.37     24.83 o
   8   3  13        7.05       32.29     23.38 o
   9   3  13      142.71      161.67     46.52 o
  10   3  13      111.35       85.98     39.05 o
  -7   4  13       33.13       52.12     26.47 o
  -6   4  13        1.40       69.89     58.61 o
  -5   4  13      184.83      237.70     82.69 o
  -4   4  13      631.12      631.98     62.18 o
  -3   4  13      248.62      300.41     76.66 o
  -2   4  13       27.72       62.58     31.37 o
  -1   4  13      186.05      109.51     55.88 o
   0   4  13     2147.51     1990.14    148.53 o
   1   4  13     3144.42     3623.77    247.04 o
   2   4  13      588.56      602.35     75.53 o
   3   4  13      148.53      145.33     34.68 o
   4   4  13      717.18      845.04     93.10 o
   5   4  13      530.17      519.96    150.77 o
   6   4  13      252.45      293.51     43.90 o
   7   4  13     1050.97     1133.92    113.50 o
   8   4  13       63.10       94.46     26.80 o
   9   4  13      122.42       83.04     40.13 o
  10   4  13      178.22      183.39     57.29 o
  -7   5  13       29.88       37.16     20.80 o
  -6   5  13      113.47      100.93     71.21 o
  -5   5  13        5.27       34.83     18.27 o
  -4   5  13       52.98       69.30     36.38 o
  -3   5  13     1300.06     1701.31    142.43 o
  -2   5  13      141.65      158.82     47.75 o
  -1   5  13       39.19      100.27     56.91 o
   0   5  13       26.37       46.85     36.52 o
   1   5  13      639.14      537.24     83.69 o
   2   5  13      291.37      343.15     52.87 o
   3   5  13      128.59      130.30     39.80 o
   4   5  13      501.97      547.50     49.67 o
   5   5  13      479.30      497.75     51.44 o
   6   5  13      737.49      926.34     91.85 o
   7   5  13        1.99       86.94     36.34 o
   8   5  13       24.35       27.09     19.18 o
   9   5  13        7.02       34.60     25.67 o
  10   5  13       81.13      111.83     37.89 o
  -6   6  13       52.42       42.80     16.94 o
  -5   6  13       12.18       93.95     76.27 o
  -4   6  13      241.45      173.76     54.30 o
  -3   6  13      114.81      114.29     69.32 o
  -2   6  13      112.92       78.64     35.95 o
  -1   6  13       65.93       63.91     46.69 o
   0   6  13       49.76       65.11     44.22 o
   1   6  13      244.09      161.15     73.03 o
   2   6  13      120.01      138.73     40.79 o
   3   6  13       17.60       84.82     34.28 o
   4   6  13      426.05      438.43     57.30 o
   5   6  13       59.96       77.96     31.84 o
   6   6  13        2.23       85.23     52.94 o
   7   6  13      140.00      188.19     58.87 o
   8   6  13       25.37      115.50     86.31 o
   9   6  13      112.04       64.33     44.15 o
  10   6  13        0.39       36.20     26.61 o
  -6   7  13       53.13       42.09     23.16 o
  -5   7  13       64.30       91.65     38.20 o
  -4   7  13       94.19      106.42     65.98 o
  -3   7  13       41.00       58.10     30.80 o
  -2   7  13      125.19      112.14     65.07 o
   0   7  13       14.44       48.65     26.91 o
   1   7  13       14.91       37.91     30.82 o
   2   7  13      204.34      242.22     45.54 o
   3   7  13      145.66      105.62     37.69 o
   4   7  13      940.73     1085.50     79.32 o
   5   7  13       95.98       94.98     36.63 o
   6   7  13        8.96       29.16     25.56 o
   7   7  13      101.27      131.42     62.46 o
   8   7  13      117.05      130.89     43.62 o
   9   7  13        3.15       49.60     43.72 o
  10   7  13       77.56       86.16     44.12 o
  -5   8  13       11.25       46.40     26.44 o
  -4   8  13        1.94       62.52     30.23 o
  -3   8  13       78.90       75.44     37.31 o
  -2   8  13       26.20       55.87     29.92 o
  -1   8  13      213.13      123.95     48.90 o
   0   8  13        0.40       77.81     37.75 o
   1   8  13      149.69      237.58     53.48 o
   2   8  13       57.19      131.11     52.28 o
   3   8  13      122.48      110.36     42.80 o
   4   8  13      164.43      259.76     59.93 o
   5   8  13      129.42      112.18     86.53 o
   6   8  13       33.92       43.98     34.00 o
   7   8  13        8.53       30.32     25.88 o
   8   8  13       39.06       39.44     27.98 o
   9   8  13       21.04       32.97     26.04 o
  10   8  13       78.25       22.54     19.34 o
  -5   9  13       40.27       26.36     14.70 o
  -4   9  13        5.46       47.28     28.56 o
  -3   9  13       17.76       91.87     37.89 o
  -2   9  13      151.83      115.90     48.25 o
  -1   9  13       22.48       65.40     51.65 o
   0   9  13       16.45       60.35     32.24 o
   1   9  13       65.76       82.81     40.22 o
   2   9  13      940.56     1244.36   1401.20 o
   3   9  13      245.97      234.57     52.56 o
   4   9  13       15.79       55.75     29.44 o
   5   9  13       55.85       56.84     29.77 o
   6   9  13      442.45      413.89     93.88 o
   7   9  13      205.49      136.15     73.17 o
   8   9  13       54.29       50.58     39.49 o
   9   9  13       13.59       34.71     29.24 o
  10   9  13       21.65       15.58     14.58 o
  -4  10  13        3.82      174.23    206.02 o
  -3  10  13       22.65       66.02     35.82 o
  -2  10  13      107.52       82.67     83.75 o
  -1  10  13       14.15       50.00     27.91 o
   0  10  13       41.28       58.61     32.67 o
   1  10  13      101.94      123.17     50.62 o
   2  10  13        1.57       37.44     22.16 o
   3  10  13      421.63      443.89     64.64 o
   4  10  13      160.79       98.48     44.13 o
   5  10  13       61.72      150.22     81.90 o
   6  10  13        5.16      114.13     77.19 o
   7  10  13      676.24      735.70    107.60 o
   8  10  13      190.35      115.43     46.78 o
   9  10  13        8.02       38.57     33.18 o
  -3  11  13        7.84       37.77     20.75 o
  -2  11  13       58.41       78.47     40.72 o
  -1  11  13      294.40      282.35     67.78 o
   0  11  13       11.81       43.03     26.09 o
   1  11  13       29.06       62.28     32.59 o
   2  11  13       67.57      128.72     52.91 o
   3  11  13      539.43      501.39     75.77 o
   4  11  13       45.75       94.94     45.38 o
   5  11  13      121.20      129.35     68.85 o
   6  11  13       20.97       82.89     58.35 o
   7  11  13      111.14      177.19     91.63 o
   8  11  13      307.19      212.67     64.67 o
   9  11  13       57.74       57.17     38.62 o
  -2  12  13        5.59       35.32     19.45 o
  -1  12  13       16.49       58.60     33.12 o
   0  12  13       25.23       44.61     36.84 o
   1  12  13      183.97       77.08     37.24 o
   2  12  13       17.38       67.84     30.99 o
   3  12  13       87.95       71.63     38.06 o
   4  12  13       91.04      130.91     80.96 o
   5  12  13      105.13      125.71     68.16 o
   6  12  13       57.25       48.82     41.83 o
   7  12  13       12.80       56.80     47.06 o
   8  12  13       34.73       55.49     40.04 o
   0  13  13        0.48       28.12     17.61 o
   1  13  13       14.23       47.21     27.60 o
   2  13  13      235.36      215.72     54.46 o
   3  13  13      291.45      199.80    105.80 o
   4  13  13       24.91       69.99     66.95 o
   5  13  13       10.32       32.16     28.24 o
   6  13  13        5.78       25.56     23.88 o
   7  13  13      105.74      120.27     48.61 o
   2  14  13       10.09       39.65     35.02 o
   3  14  13       89.43       39.42     30.95 o
   4  14  13       58.92       37.00     31.22 o
   5  14  13        7.49       40.88     31.21 o
  -4 -10  14       21.65       35.93     21.04 o
  -3 -10  14        1.25       18.47     58.13 o
  -2 -10  14        1.71       35.50     22.84 o
  -1 -10  14        3.35       30.55     19.86 o
   0 -10  14        1.42       47.25     28.35 o
  -5  -9  14       61.90       36.26     19.98 o
  -4  -9  14        0.07       36.08     21.44 o
  -3  -9  14        1.65       48.07     26.86 o
  -2  -9  14        1.22       57.10     30.22 o
  -1  -9  14        1.23       39.72     25.06 o
   0  -9  14       48.69       45.33     24.92 o
   1  -9  14        0.21       54.51     32.21 o
   2  -9  14       25.66       48.79     29.44 o
  -6  -8  14        2.02       33.35     19.26 o
  -5  -8  14       18.87       44.66     26.31 o
  -4  -8  14      171.60      171.71     51.56 o
  -3  -8  14       39.40       46.77     25.59 o
  -2  -8  14       63.03       61.48     32.04 o
  -1  -8  14        3.25       45.69     28.36 o
   0  -8  14        2.18       43.51     23.67 o
   1  -8  14       35.51       32.32     18.82 o
   2  -8  14       10.14       38.15     24.31 o
   3  -8  14        4.00      108.50    154.97 o
  -7  -7  14       53.32       50.34     30.86 o
  -6  -7  14        0.44       29.98     18.02 o
  -5  -7  14       25.12       49.07     26.42 o
  -4  -7  14      134.50      210.68     38.11 o
  -3  -7  14      202.90      233.22     34.65 o
  -2  -7  14        4.16       43.46     29.71 o
  -1  -7  14      181.84      263.20     45.97 o
   0  -7  14        9.97       47.75     23.64 o
   1  -7  14      134.57      144.79     39.01 o
   2  -7  14        0.05       33.31     18.25 o
   3  -7  14       78.36       95.03     42.25 o
   4  -7  14        0.82       32.34     17.08 o
  -7  -6  14      186.52      226.77     47.07 o
  -6  -6  14       42.47       55.74     25.22 o
  -5  -6  14        2.37       48.36     23.49 o
  -4  -6  14       31.77      107.64     53.72 o
  -3  -6  14      179.91      272.85     52.21 o
  -2  -6  14      240.94      369.40     43.71 o
  -1  -6  14        0.00       34.99     21.04 o
   0  -6  14       49.24       84.68     43.79 o
   1  -6  14       33.82       77.88     38.99 o
   2  -6  14      340.70      361.21     63.02 o
   3  -6  14       47.70       46.20     21.66 o
   4  -6  14        5.70       35.88     18.00 o
   5  -6  14        0.22       57.89     32.25 o
  -8  -5  14       11.88       45.03     25.50 o
  -7  -5  14      171.60      230.12     56.24 o
  -6  -5  14      308.17      569.97    115.92 o
  -5  -5  14       75.02      148.44     34.75 o
  -4  -5  14       14.58       48.45     24.13 o
  -3  -5  14        1.12       37.52     21.46 o
  -2  -5  14      382.60      498.85     44.68 o
  -1  -5  14       15.27       63.77     28.91 o
   0  -5  14        4.19       46.88     23.57 o
   1  -5  14       12.83       42.77     24.50 o
   2  -5  14      546.75      543.94     47.61 o
   3  -5  14     1012.48     1561.80    789.31 o
   4  -5  14      204.53      223.81     64.83 o
   5  -5  14       58.71       96.43     44.25 o
   6  -5  14       94.35       49.89     29.79 o
  -8  -4  14        0.01       46.83     24.11 o
  -7  -4  14      127.26       91.09     37.68 o
  -6  -4  14      188.63      188.77     41.63 o
  -5  -4  14      170.21      167.79     41.81 o
  -4  -4  14      101.65       72.27     27.73 o
  -3  -4  14       28.78       64.87     29.93 o
  -2  -4  14      265.41      340.35     39.63 o
  -1  -4  14      270.24      348.29     40.79 o
   0  -4  14       96.16      145.07     83.45 o
   1  -4  14       10.89       57.21     25.84 o
   2  -4  14       36.28       74.17     30.94 o
   3  -4  14      423.15      492.19     41.56 o
   4  -4  14      380.13      353.81     44.12 o
   5  -4  14       75.38       60.73     25.85 o
   6  -4  14        1.49       35.44     30.95 o
   7  -4  14       72.33      194.18    118.77 o
  -8  -3  14       55.82       90.96     36.86 o
  -7  -3  14        8.68       57.64     33.68 o
  -6  -3  14       99.92       81.48     34.20 o
  -5  -3  14      504.40      480.62     70.73 o
  -4  -3  14      559.54      513.83    144.22 o
  -3  -3  14      584.99      591.59     41.60 o
  -2  -3  14      402.80      429.79     38.48 o
  -1  -3  14      737.82      673.87     62.19 o
   0  -3  14      457.72      412.95     57.68 o
   1  -3  14       94.06      144.53     35.61 o
   2  -3  14      173.69      141.39     35.57 o
   3  -3  14      303.40      307.07     39.47 o
   4  -3  14        1.39       35.80     16.73 o
   5  -3  14       26.14       98.82     39.67 o
   6  -3  14        1.49       51.21     42.88 o
   7  -3  14        0.11       34.86     32.00 o
  -8  -2  14       26.43       56.62     35.25 o
  -7  -2  14        2.51       41.73     22.98 o
  -6  -2  14       89.44      214.71     82.68 o
  -5  -2  14       85.38      142.31     47.06 o
  -4  -2  14       50.76       59.51     32.66 o
  -3  -2  14        0.74      117.88     88.75 o
  -2  -2  14      131.04      164.20     69.86 o
  -1  -2  14       70.17       72.76     37.89 o
   0  -2  14      530.70      497.54     51.30 o
   1  -2  14       37.11      169.25     42.42 o
   2  -2  14        8.31       65.24     49.47 o
   3  -2  14      363.37      387.50     37.43 o
   4  -2  14       85.69      123.60     54.37 o
   5  -2  14        9.72       17.32      9.74 o
   6  -2  14       49.54      102.60     66.95 o
   7  -2  14        4.06       74.93     63.16 o
   8  -2  14       19.17       70.60     53.57 o
  -8  -1  14        2.37       57.36     30.31 o
  -7  -1  14       28.16       30.24     25.56 o
  -6  -1  14        5.55      125.24     48.89 o
  -5  -1  14      275.91      257.97     44.16 o
  -4  -1  14        6.68       52.94     42.25 o
  -3  -1  14     1057.37     1245.59     85.34 o
  -2  -1  14        1.87       56.33     35.57 o
  -1  -1  14      212.39      131.17     60.78 o
   0  -1  14      465.38      453.41     51.29 o
   1  -1  14       84.06       46.28     28.62 o
   2  -1  14        9.07       55.54     22.62 o
   3  -1  14      170.46      151.51     49.24 o
   4  -1  14      173.60      177.03     34.82 o
   5  -1  14        0.08       61.73     25.43 o
   6  -1  14      101.56       67.25     46.01 o
   7  -1  14        0.73       36.26     24.12 o
   8  -1  14       35.78       32.74     22.44 o
  -8   0  14        1.79       53.33     34.21 o
  -7   0  14        6.06       55.88     33.79 o
  -6   0  14       29.74       45.98     38.33 o
  -5   0  14      341.45      324.79     81.24 o
  -4   0  14      127.14      165.54     68.07 o
  -3   0  14      178.49      259.03     88.58 o
  -2   0  14      265.67      312.30     70.20 o
  -1   0  14      571.80      597.97     78.67 o
   0   0  14       14.57       48.82     22.67 o
   1   0  14       54.46       94.00     39.55 o
   2   0  14      394.94      358.46     35.13 o
   3   0  14       34.88       63.81     24.78 o
   4   0  14      129.38      137.79     41.23 o
   5   0  14       18.46       34.83     22.48 o
   6   0  14       30.82       61.56     35.00 o
   7   0  14       19.15      100.39     47.40 o
   8   0  14      105.68       45.51     28.98 o
   9   0  14       24.02       29.45     23.65 o
  -8   1  14        0.17       31.93     20.91 o
  -7   1  14       16.31       62.14     34.83 o
  -6   1  14       15.58       65.72     35.65 o
  -5   1  14      414.51      286.67     67.41 o
  -4   1  14      601.26      646.20     59.85 o
  -3   1  14      237.12      261.29     56.19 o
  -2   1  14       72.15       80.73     24.22 o
  -1   1  14      244.60      212.72     50.66 o
   0   1  14      479.30      503.16     41.22 o
   1   1  14       40.29       47.93     24.98 o
   2   1  14        7.93       28.32     15.90 o
   3   1  14        9.00       31.41     16.90 o
   4   1  14      150.28      114.32     33.43 o
   5   1  14      384.65      346.68     75.93 o
   6   1  14      272.11      195.48    143.14 o
   7   1  14        8.42       90.20     57.09 o
   8   1  14        7.40       35.15     25.83 o
   9   1  14      365.14      255.01    129.08 o
  -8   2  14       31.88       46.91     28.44 o
  -7   2  14       36.49       93.12     89.83 o
  -6   2  14        0.73       37.67     23.74 o
  -5   2  14      106.52      258.21     88.03 o
  -4   2  14      340.98      474.06    102.02 o
  -3   2  14      179.29      226.20     57.26 o
  -2   2  14      111.32       60.19     25.04 o
  -1   2  14       97.63       86.93     36.11 o
   0   2  14        0.66       48.21     33.62 o
   1   2  14      656.53      685.42     56.27 o
   2   2  14      955.18     1020.26     66.71 o
   3   2  14      719.21      723.71     62.69 o
   4   2  14      116.64       73.87     54.98 o
   5   2  14     3622.25     3858.21    191.82 o
   6   2  14     1111.22     1203.01     83.23 o
   7   2  14      634.57      604.81     68.93 o
   8   2  14        1.05       49.79     41.93 o
   9   2  14      492.85       95.25     71.47 o
  -7   3  14      123.67       49.42     28.59 o
  -6   3  14        6.15       71.47     38.87 o
  -5   3  14       44.68      197.11     66.48 o
  -4   3  14       46.87       39.94     23.03 o
  -3   3  14      356.93      354.84     31.98 o
  -2   3  14     1370.49     1528.10    106.62 o
  -1   3  14      713.19      792.97     96.07 o
   0   3  14      110.47      131.51     35.86 o
   1   3  14     1307.36     1436.99     78.26 o
   2   3  14     2026.27     2234.17    122.98 o
   3   3  14     1311.76     1438.32     95.13 o
   4   3  14      126.11      148.03     59.92 o
   5   3  14      683.66      784.85    126.78 o
   6   3  14      913.80     1105.88    105.57 o
   7   3  14      253.09      334.16     62.04 o
   8   3  14      933.91      824.23     87.91 o
   9   3  14       22.76       29.82     23.41 o
  10   3  14      231.78      194.60     91.99 o
  -7   4  14       38.23       46.68     27.26 o
  -6   4  14       37.74       86.73     42.76 o
  -5   4  14      517.30      528.23     85.84 o
  -4   4  14       21.62       62.90     44.85 o
  -3   4  14      103.33      103.23     46.46 o
  -2   4  14      303.64      262.56     61.47 o
  -1   4  14      429.33      497.30     64.70 o
   0   4  14      697.10      870.45     97.12 o
   1   4  14       25.66       79.30     49.03 o
   2   4  14     1565.90     1752.94    150.38 o
   3   4  14      917.19      951.84     94.81 o
   4   4  14      657.22      846.85     84.21 o
   5   4  14       49.37       34.70     19.87 o
   6   4  14     1421.19     1392.30    113.30 o
   7   4  14      199.01      400.56    107.50 o
   8   4  14       96.86      113.28     46.41 o
   9   4  14        0.21       41.12     36.20 o
  10   4  14       48.08       29.95     25.67 o
  -7   5  14        6.07       26.52     15.49 o
  -6   5  14        6.04       35.90     22.79 o
  -5   5  14       56.52       65.81     34.37 o
  -4   5  14      215.03      420.10     85.95 o
  -3   5  14       35.21       73.70     35.91 o
  -2   5  14       32.45       94.90     42.66 o
  -1   5  14      114.63      118.36     39.98 o
   0   5  14      278.62      322.01     80.71 o
   1   5  14      408.53      367.18     75.22 o
   2   5  14       60.73      113.96     56.55 o
   3   5  14      414.22      439.47     52.22 o
   4   5  14       40.08       37.64     20.76 o
   5   5  14      228.76      179.64     45.19 o
   6   5  14      101.91       82.96     33.68 o
   7   5  14      124.01      138.10     40.21 o
   8   5  14        6.74       23.65     20.44 o
   9   5  14        7.91       54.70     26.33 o
  10   5  14        1.09       38.83     35.42 o
  -6   6  14        2.22       37.62     21.59 o
  -5   6  14       55.03       56.44     30.33 o
  -4   6  14        0.36       57.40     30.01 o
  -3   6  14      607.58      560.56     69.10 o
  -2   6  14      157.05      183.87     55.70 o
  -1   6  14        1.27       92.06     58.27 o
   0   6  14       67.35       47.22     38.02 o
   1   6  14      167.28      243.74     46.44 o
   2   6  14       19.84       38.72     21.60 o
   3   6  14      246.98      295.81     49.26 o
   4   6  14      719.32      666.70     60.97 o
   5   6  14       96.18      173.94     47.32 o
   6   6  14       30.91       80.80     34.01 o
   7   6  14      190.42      253.08     58.87 o
   8   6  14        0.34       41.01     30.37 o
   9   6  14       11.54       29.27     21.70 o
  10   6  14       17.13       36.65     28.14 o
  -6   7  14       19.51       40.96     24.43 o
  -5   7  14       33.36       39.97     24.89 o
  -4   7  14       35.32       45.66     27.28 o
  -3   7  14      251.84      285.09     61.10 o
  -2   7  14      409.76      397.27     61.55 o
   0   7  14       37.30       42.62     34.21 o
   1   7  14       88.21      102.56     53.52 o
   2   7  14       67.09       96.16     41.70 o
   3   7  14        1.92       59.08     31.70 o
   4   7  14      193.52       83.31     57.26 o
   5   7  14       15.98      108.40     95.82 o
   6   7  14        1.07       45.71     35.42 o
   7   7  14       10.65       42.83     33.84 o
   8   7  14       19.05       52.02     39.20 o
   9   7  14       28.94       73.62     40.83 o
  10   7  14        2.12       47.29     40.62 o
  -5   8  14       24.39       55.83    367.32 o
  -4   8  14        7.02       37.23     33.50 o
  -3   8  14       86.60       99.47     46.85 o
  -2   8  14      246.70      312.70     67.59 o
  -1   8  14        5.28       37.31     32.55 o
   0   8  14        1.51       53.47     28.94 o
   1   8  14       60.02       88.25     36.28 o
   2   8  14      402.86      499.23     68.35 o
   3   8  14      596.17      701.89    340.12 o
   4   8  14      991.83      882.74    122.63 o
   5   8  14       31.10       45.25     24.41 o
   6   8  14       63.79      139.26     65.22 o
   7   8  14       12.61       83.21     57.72 o
   8   8  14        4.75       55.75     40.99 o
   9   8  14      264.41       77.20     64.82 o
  10   8  14       30.24       34.00     29.30 o
  -4   9  14        2.30       40.20     21.35 o
  -3   9  14        2.79       76.45     38.96 o
  -2   9  14      179.72      113.94     47.81 o
  -1   9  14       45.06      135.86     50.79 o
   0   9  14        1.80       51.17     29.53 o
   1   9  14      204.36      151.62     50.46 o
   2   9  14      311.23      304.78    118.93 o
   3   9  14        1.92       67.24     37.27 o
   4   9  14        7.40       65.29     33.87 o
   5   9  14      216.07      275.37     83.13 o
   6   9  14       82.54       67.51     50.19 o
   7   9  14       94.69       81.36     56.21 o
   8   9  14        1.01       35.15     26.90 o
   9   9  14        5.46       34.13     26.27 o
  -3  10  14       51.10       74.27     39.85 o
  -2  10  14        7.73       49.49     30.26 o
  -1  10  14      169.31      115.51     51.96 o
   0  10  14      225.83      228.70     63.05 o
   1  10  14       57.56      107.44     46.55 o
   2  10  14      459.33      477.60     74.28 o
   3  10  14      117.03      138.93     56.97 o
   4  10  14      130.46      201.41     53.60 o
   5  10  14      149.19      157.00     57.19 o
   6  10  14       37.84       48.03     38.83 o
   7  10  14       16.22       57.85     47.63 o
   8  10  14      107.53       80.30     44.36 o
   9  10  14       96.00       38.71     30.69 o
  -2  11  14      102.73       55.14     29.86 o
  -1  11  14        5.04       36.98     21.56 o
   0  11  14       91.28      102.01     70.05 o
   1  11  14      111.26       65.70     51.37 o
   2  11  14       29.22       58.17     32.96 o
   3  11  14      174.22      103.33     47.97 o
   4  11  14      239.41      247.99     82.67 o
   5  11  14      299.23      267.56     95.50 o
   6  11  14      137.91       96.03     63.41 o
   7  11  14      249.50      367.20     91.21 o
   8  11  14       14.19       44.35     33.37 o
  -1  12  14       36.90       33.45     21.20 o
   0  12  14       10.86       52.35     30.48 o
   1  12  14       37.57       39.26     23.08 o
   2  12  14        1.77       59.16     33.57 o
   3  12  14        1.37       49.99     30.22 o
   4  12  14        3.30       51.10     29.32 o
   5  12  14       83.10       78.49     58.41 o
   6  12  14       32.68       48.97     41.93 o
   7  12  14       59.43       31.14     28.80 o
   8  12  14      166.76       54.79     45.70 o
   1  13  14        2.85       90.08     54.04 o
   2  13  14        5.19       45.79     28.01 o
   3  13  14        1.43      101.53     43.01 o
   4  13  14        9.32       25.67     23.93 o
   5  13  14      106.58       49.72     42.07 o
   6  13  14       18.33       30.66     27.88 o
  -4  -9  15        1.44       39.32     19.84 o
  -3  -9  15        1.70       32.49     18.42 o
  -2  -9  15       40.28       43.23     24.63 o
  -1  -9  15        0.11       35.50     22.61 o
   0  -9  15        0.44       56.07     32.62 o
   1  -9  15        1.67       35.91     22.79 o
  -6  -8  15       17.06       38.34     22.17 o
  -5  -8  15        0.07       48.65     25.60 o
  -4  -8  15        0.07       53.97     27.12 o
  -3  -8  15        0.42       45.56     28.26 o
  -2  -8  15        5.21       34.86     22.03 o
  -1  -8  15        1.70       65.58     35.98 o
   0  -8  15        5.66       47.14     28.27 o
   1  -8  15        1.19       30.60     23.55 o
   2  -8  15       38.46       66.64     36.10 o
   3  -8  15       17.24       34.92     20.95 o
  -6  -7  15       55.25       45.36     26.79 o
  -5  -7  15        9.78       53.58     22.84 o
  -4  -7  15       35.42       79.65     36.10 o
  -3  -7  15      119.17      114.56     45.48 o
  -2  -7  15      113.34       71.59     29.98 o
  -1  -7  15       71.74       72.56     32.27 o
   0  -7  15       49.04       48.22     24.75 o
   1  -7  15        0.25       37.68     21.85 o
   2  -7  15       19.79       47.57     27.05 o
   3  -7  15       96.12       83.45     44.08 o
   4  -7  15       50.53       37.75     18.54 o
  -7  -6  15        0.27       30.47     18.63 o
  -6  -6  15       28.44       38.01     23.20 o
  -5  -6  15      127.70      145.80     33.35 o
  -4  -6  15       20.46       61.17     27.92 o
  -3  -6  15        4.87       54.73     29.50 o
  -2  -6  15       68.66      122.13     36.54 o
  -1  -6  15      358.69      334.47     68.19 o
   0  -6  15      105.52      215.08     51.23 o
   1  -6  15      206.92      203.02     50.17 o
   2  -6  15        3.22       48.98     33.88 o
   3  -6  15       60.10       69.21     29.89 o
   4  -6  15       26.16       45.23     21.52 o
   5  -6  15       12.78       34.49     22.23 o
  -7  -5  15       17.50       48.81     29.04 o
  -6  -5  15       12.52       71.80     33.64 o
  -5  -5  15      159.24      195.76     31.42 o
  -4  -5  15        0.45       27.80     16.84 o
  -3  -5  15       62.27      108.27     31.36 o
  -2  -5  15       99.07       92.78     33.19 o
  -1  -5  15      199.93      187.36     67.60 o
   0  -5  15      262.32      316.68     39.43 o
   1  -5  15      122.95       98.33     43.72 o
   2  -5  15      365.18      505.87    137.04 o
   3  -5  15       54.85       69.05     32.80 o
   4  -5  15       99.98       67.88     25.22 o
   5  -5  15       53.92       91.97     47.59 o
   6  -5  15       98.06       48.25     29.93 o
  -7  -4  15       65.53       60.31     29.69 o
  -6  -4  15       54.90       64.66     46.64 o
  -5  -4  15       78.30       66.36     30.76 o
  -4  -4  15        1.44       31.71     17.25 o
  -3  -4  15       10.01       48.33     24.03 o
  -2  -4  15      532.78      762.94     52.02 o
  -1  -4  15      115.58      113.75     46.37 o
   0  -4  15       97.18      164.60     36.68 o
   1  -4  15       51.62      101.04     40.26 o
   2  -4  15      317.79      386.18     61.07 o
   3  -4  15       96.51       94.29     32.84 o
   4  -4  15      191.09      128.95     36.35 o
   5  -4  15       26.40       50.81     26.96 o
   6  -4  15      118.29       70.24     53.37 o
  -8  -3  15        8.55       54.38     35.68 o
  -7  -3  15        5.65       31.96     18.93 o
  -6  -3  15      151.39      137.92     48.46 o
  -5  -3  15       30.52       38.23     31.06 o
  -4  -3  15       40.41       45.80     31.40 o
  -3  -3  15       66.90       54.31     32.66 o
  -2  -3  15      487.76      555.81     66.25 o
  -1  -3  15       11.04       52.05     24.13 o
   0  -3  15       69.93      111.18     33.52 o
   1  -3  15        1.18       69.98     27.06 o
   2  -3  15        0.64      111.75     64.84 o
   3  -3  15       36.22       94.62     41.86 o
   4  -3  15       43.57       86.22     27.30 o
   5  -3  15       32.14       96.35     40.78 o
   6  -3  15        3.31       78.29     61.71 o
   7  -3  15      109.96       74.13     59.97 o
  -8  -2  15        0.03       38.74     20.57 o
  -7  -2  15        0.04       38.75     30.87 o
  -6  -2  15       26.97       75.85     51.37 o
  -5  -2  15       78.13       67.03     38.39 o
  -4  -2  15       10.60       49.60     33.92 o
  -3  -2  15      141.97      161.00     41.52 o
  -2  -2  15      133.59      150.33     90.51 o
  -1  -2  15      231.60      284.56     50.47 o
   0  -2  15      404.84      371.09     49.70 o
   1  -2  15       74.22       66.35     35.34 o
   2  -2  15        5.51       43.22     28.64 o
   3  -2  15        2.87       52.89     26.85 o
   4  -2  15      355.15      329.86     35.46 o
   5  -2  15       63.71      107.07     28.25 o
   6  -2  15       59.48       59.30     47.09 o
   7  -2  15       18.63       46.74     29.58 o
   8  -2  15       10.18       32.34     29.92 o
  -8  -1  15        0.16       24.49     19.36 o
  -7  -1  15       11.04       30.14     24.04 o
  -6  -1  15       14.01       37.07     30.71 o
  -5  -1  15      118.97      107.69     44.99 o
  -4  -1  15      373.49      492.73     74.68 o
  -3  -1  15      111.36      210.76     67.27 o
  -2  -1  15      167.92      231.66     46.00 o
  -1  -1  15       65.58       49.43     32.14 o
   0  -1  15        4.54       60.85     34.31 o
   1  -1  15       28.55       71.83     38.49 o
   2  -1  15       13.07       36.52     17.98 o
   3  -1  15       29.90       24.20     14.04 o
   4  -1  15        3.77       56.87     35.30 o
   5  -1  15       64.30       52.55     21.52 o
   6  -1  15       24.81       65.08     38.52 o
   7  -1  15        2.67      110.40     85.73 o
   8  -1  15       14.96       44.56     30.42 o
  -8   0  15       28.27       54.87     26.85 o
  -7   0  15       12.85       59.04     36.73 o
  -6   0  15        0.22       70.86     55.70 o
  -5   0  15        0.10       42.27     35.39 o
  -4   0  15       45.08       59.70     44.17 o
  -3   0  15        0.44       67.05     49.50 o
  -2   0  15       48.32       37.36     31.90 o
  -1   0  15       31.87       44.04     33.61 o
   0   0  15       74.02       84.27     30.31 o
   1   0  15        0.64       46.37     20.69 o
   2   0  15       98.40      116.85     31.14 o
   3   0  15      221.76      261.32     36.50 o
   4   0  15        0.13       35.55     19.25 o
   5   0  15      114.09      198.22     44.77 o
   6   0  15       72.19      132.93     51.06 o
   7   0  15        6.45       34.02     26.93 o
   8   0  15        0.65       23.09     17.84 o
  -7   1  15       54.64       70.93     38.82 o
  -6   1  15        4.70       42.44     26.02 o
  -5   1  15      175.74      344.22    104.87 o
  -4   1  15       35.35       76.87     38.69 o
  -3   1  15      433.96      524.43     80.08 o
  -2   1  15       39.92      348.78    136.58 o
  -1   1  15       35.04       47.04     20.96 o
   0   1  15       12.38       70.35     78.43 o
   1   1  15       49.08       59.75     25.29 o
   2   1  15       47.26       53.32     26.88 o
   3   1  15      570.67      506.19     58.96 o
   4   1  15      342.38      320.54     55.06 o
   5   1  15      115.09       69.61     29.87 o
   6   1  15       65.12       52.74     43.80 o
   7   1  15      127.96       35.32     29.75 o
   8   1  15      125.94       83.15     50.46 o
   9   1  15        0.44       32.71     27.11 o
  -7   2  15       42.48       87.08     45.85 o
  -6   2  15       54.73       74.90     42.15 o
  -5   2  15       75.45      155.65     57.94 o
  -4   2  15       45.72       69.72     35.50 o
  -3   2  15      140.74      114.84     46.24 o
  -2   2  15       17.62       58.86     26.77 o
  -1   2  15       66.77      106.73     53.01 o
   0   2  15     1961.00     2049.26    108.17 o
   1   2  15      241.36      233.82     47.36 o
   2   2  15        0.16       27.52     16.63 o
   3   2  15     1224.14     1288.75    101.25 o
   4   2  15      844.38      776.06     63.12 o
   5   2  15      298.20      241.29     43.18 o
   6   2  15       18.90       28.94     16.37 o
   7   2  15      106.63      111.81     52.98 o
   8   2  15      257.56      296.26     57.57 o
   9   2  15      311.89      230.54     97.79 o
  -7   3  15       20.98       32.37     20.49 o
  -6   3  15        0.16      112.73    355.86 o
  -5   3  15       66.14       69.12     37.46 o
  -4   3  15       39.32      180.43     85.18 o
  -3   3  15       74.81       73.65     47.47 o
  -2   3  15       10.52       31.79     18.07 o
  -1   3  15      376.35      340.82     44.68 o
   0   3  15     1987.17     1940.88    150.06 o
   1   3  15     1396.64     1473.89     82.43 o
   2   3  15       33.52       74.31     33.04 o
   3   3  15      198.85      105.92     69.38 o
   4   3  15      129.95      108.12     38.41 o
   5   3  15     2377.51     2509.76    228.26 o
   6   3  15      112.28       71.90     32.08 o
   7   3  15       38.03       90.62     65.84 o
   8   3  15      171.58      154.22     50.46 o
   9   3  15      473.47      359.41     47.33 o
  -7   4  15        0.52       29.91     19.13 o
  -6   4  15        6.59       30.85     18.06 o
  -5   4  15        6.09       32.66     29.58 o
  -4   4  15      121.61      179.68     60.22 o
  -3   4  15      715.11      699.10     53.75 o
  -2   4  15        8.37       66.48     34.03 o
  -1   4  15       26.77      100.95     39.00 o
   0   4  15      233.41      276.28     80.70 o
   1   4  15     1281.41     1280.30    120.45 o
   2   4  15        4.87       70.12     46.03 o
   3   4  15      207.48      204.11     70.75 o
   4   4  15       88.10       99.66     37.64 o
   5   4  15      705.74      905.87     74.75 o
   6   4  15      407.83      394.94     55.04 o
   7   4  15        0.38      147.97     81.55 o
   8   4  15       28.45       67.84     40.80 o
   9   4  15       86.18       38.99     27.93 o
  -6   5  15        0.17       63.08     34.49 o
  -5   5  15        4.14       42.99     26.00 o
  -4   5  15       41.73       65.33     33.93 o
  -3   5  15      267.56      269.54     61.82 o
  -2   5  15        2.75      187.93    101.94 o
  -1   5  15       74.87      110.14     77.99 o
   0   5  15      177.64      563.24    123.80 o
   1   5  15      148.90      145.29     66.10 o
   2   5  15       66.97       40.18     32.71 o
   3   5  15      245.38      195.66     69.27 o
   4   5  15       86.82      139.41     68.53 o
   5   5  15       70.37       45.40     24.22 o
   6   5  15       69.68      110.15     32.23 o
   7   5  15      123.33      155.34     41.52 o
   8   5  15      312.96      184.18    101.61 o
   9   5  15       76.27       55.34     42.73 o
  -6   6  15        9.11       33.09     20.39 o
  -5   6  15        5.80       28.18     23.47 o
  -4   6  15      113.84       97.64     44.98 o
  -3   6  15       40.93       72.13     37.83 o
  -2   6  15       69.14       49.94     25.61 o
  -1   6  15      101.70      128.27     70.11 o
   0   6  15       94.22      213.09     94.65 o
   1   6  15       23.36       46.24     34.05 o
   2   6  15      120.01      145.64     47.96 o
   3   6  15       84.99      182.46     49.90 o
   4   6  15      423.06      530.49     56.61 o
   5   6  15      618.67      609.12     54.40 o
   6   6  15       79.93       90.84     36.81 o
   7   6  15        7.59       46.79     35.47 o
   8   6  15        1.30       39.75     29.35 o
   9   6  15       33.23       46.27     29.32 o
  -5   7  15       14.40       76.15     39.93 o
  -4   7  15      121.18       59.05     33.91 o
  -3   7  15      170.32      209.39    134.68 o
  -2   7  15      124.16      154.39     82.75 o
  -1   7  15       52.93       69.53     32.91 o
   0   7  15      105.27       90.00     56.63 o
   1   7  15      294.11      374.53     87.23 o
   2   7  15      476.68      455.51     93.45 o
   3   7  15      301.97      425.88     77.44 o
   4   7  15       47.65      113.50     44.98 o
   5   7  15      650.25      785.93     83.43 o
   6   7  15      124.91      123.56     41.48 o
   7   7  15        0.14       47.61     37.36 o
   8   7  15        0.35       34.13     28.93 o
   9   7  15        4.51       28.98     25.48 o
  -4   8  15       51.73      177.64    202.03 o
  -3   8  15      258.58      338.03     99.36 o
  -2   8  15      141.33      189.51     61.87 o
  -1   8  15       77.01       91.60     66.43 o
   0   8  15      207.17      171.95     76.59 o
   1   8  15      141.14       93.58     57.09 o
   2   8  15       63.96      138.29    144.59 o
   3   8  15      349.43      515.39    128.57 o
   4   8  15      353.48      261.77     58.56 o
   5   8  15      232.05      250.43     54.68 o
   6   8  15      227.74      220.17     58.90 o
   7   8  15      103.30      121.72     65.77 o
   8   8  15        1.09       62.66     46.63 o
   9   8  15        5.33       78.79     44.27 o
  -4   9  15       60.08       64.58     36.99 o
  -3   9  15       84.74       80.29     41.36 o
  -2   9  15      110.44      118.36     55.63 o
  -1   9  15        8.64       62.77     49.76 o
   0   9  15       60.19       47.65     27.12 o
   1   9  15       34.03       49.02     27.01 o
   2   9  15      918.20      911.76     87.52 o
   3   9  15      605.14      600.67     79.63 o
   4   9  15      357.80      339.56     72.08 o
   5   9  15       34.08       70.72     34.60 o
   6   9  15      100.39       78.10     53.29 o
   7   9  15      208.91      192.16     78.17 o
   8   9  15        0.20       57.41     45.92 o
   9   9  15        3.01       24.35     20.52 o
  -3  10  15        5.67      104.98    132.53 o
  -2  10  15      336.01      204.30    145.75 o
  -1  10  15      239.50      137.68     82.85 o
   0  10  15       24.07      163.06     62.89 o
   1  10  15      239.74      231.67    135.62 o
   2  10  15      263.40      261.14     82.45 o
   3  10  15      450.72      473.17     75.89 o
   4  10  15        0.71       47.18     27.83 o
   5  10  15       16.00       53.85     29.88 o
   6  10  15       18.49       48.11     40.22 o
   7  10  15      320.18      343.33     93.85 o
   8  10  15       43.67       43.22     36.52 o
  -2  11  15       12.45       42.64     24.47 o
  -1  11  15       64.64       67.56     37.47 o
   0  11  15       44.98       52.43     29.06 o
   1  11  15        1.98       78.37     40.29 o
   2  11  15        1.37       39.33     23.97 o
   3  11  15      453.41      337.78    122.96 o
   4  11  15      273.51      314.37     69.22 o
   5  11  15       36.52       40.25     24.98 o
   6  11  15        0.75       41.80     35.60 o
   7  11  15       10.70       51.39     43.51 o
   8  11  15       39.61       57.94     38.47 o
   0  12  15        0.11       27.72     24.67 o
   1  12  15       24.21       36.82     23.49 o
   2  12  15        4.10       45.08     26.71 o
   3  12  15       34.00       50.40     29.52 o
   4  12  15        9.18       37.60     22.72 o
   5  12  15      179.06      238.63     93.82 o
   6  12  15       84.19       71.08     51.87 o
   7  12  15       29.96       24.12     23.07 o
   1  13  15        8.20       45.01     37.39 o
   2  13  15        0.33       36.36     28.74 o
   3  13  15       53.87       48.81     26.78 o
   4  13  15       12.19       82.20    143.69 o
   5  13  15       67.59      166.33     91.18 o
   6  13  15        0.56       39.07     35.34 o
  -2  -9  16       70.10       39.53     24.91 o
  -1  -9  16        1.74       32.38     19.04 o
  -4  -8  16        1.35       36.58     20.65 o
  -3  -8  16        1.37       56.32     29.02 o
  -2  -8  16       13.22       29.03     18.24 o
  -1  -8  16       14.54       74.65     82.00 o
   0  -8  16        1.64       40.79     22.10 o
   1  -8  16       21.90       34.20     21.62 o
   2  -8  16        4.78       39.16     24.60 o
  -5  -7  16       10.30       55.76     25.76 o
  -4  -7  16       42.80       62.69     29.17 o
  -3  -7  16        5.16       40.88     24.92 o
  -2  -7  16      147.53      145.84     61.34 o
  -1  -7  16       15.84      134.52    144.57 o
   0  -7  16       68.99       49.32     24.61 o
   1  -7  16      186.62      108.51     87.36 o
   2  -7  16       86.62       46.45     24.56 o
   3  -7  16        2.89       35.19     22.80 o
  -6  -6  16       12.62       18.60     17.58 o
  -5  -6  16        9.64       52.86     22.27 o
  -4  -6  16      171.84      135.36     51.14 o
  -3  -6  16      108.74      101.30    170.83 o
  -2  -6  16      452.23      716.56   1685.24 o
  -1  -6  16       98.63      182.89     69.15 o
   0  -6  16      105.94      138.74     38.62 o
   1  -6  16       28.78       34.34     21.45 o
   2  -6  16      531.28      603.68    110.58 o
   3  -6  16      172.15      174.48     73.92 o
   4  -6  16       27.38       59.74     33.26 o
  -7  -5  16       13.76       29.28     17.90 o
  -6  -5  16       62.34       42.97     23.55 o
  -5  -5  16       87.36       51.10     25.80 o
  -4  -5  16       12.22       42.80     21.64 o
  -3  -5  16        5.05       47.67     27.60 o
  -2  -5  16      522.10      682.89     84.14 o
  -1  -5  16      371.77      454.35     51.06 o
   0  -5  16      155.69      148.48     46.39 o
   1  -5  16        3.37       55.90     24.85 o
   2  -5  16      484.46      483.78     54.71 o
   3  -5  16      607.33      768.69    168.29 o
   4  -5  16      126.04      109.96     32.55 o
   5  -5  16        8.69       42.94     26.50 o
  -7  -4  16        3.85       35.22     22.23 o
  -6  -4  16       21.52       49.05     28.55 o
  -5  -4  16      133.55       81.91     46.20 o
  -4  -4  16       24.40       56.49     37.94 o
  -3  -4  16      103.99      440.36    525.08 o
  -2  -4  16      148.60      181.86     53.00 o
  -1  -4  16      536.23      626.40     49.99 o
   0  -4  16      615.54      755.33     62.46 o
   1  -4  16       73.69      139.28     35.17 o
   2  -4  16      190.45      193.59     58.24 o
   3  -4  16      269.59      380.50     77.40 o
   4  -4  16       63.32       66.85     41.61 o
   5  -4  16        0.13       34.39     25.51 o
   6  -4  16        0.14       37.18     34.39 o
  -7  -3  16       20.86       49.60     25.50 o
  -6  -3  16        2.33      129.10     73.12 o
  -5  -3  16        6.65       81.16     60.93 o
  -4  -3  16      130.36      220.72     86.22 o
  -3  -3  16      111.04      117.49     54.92 o
  -2  -3  16        3.44       44.30     30.24 o
  -1  -3  16        8.48      103.67     69.89 o
   0  -3  16       40.01       73.45     38.85 o
   1  -3  16        7.03       35.62     20.03 o
   2  -3  16        2.98       35.31     19.30 o
   3  -3  16       70.29       45.63     25.11 o
   4  -3  16      206.41      245.61     43.35 o
   5  -3  16      151.54      182.35     74.24 o
   6  -3  16        2.00       34.71     27.67 o
  -7  -2  16        4.85       53.62     41.27 o
  -6  -2  16      117.38      173.99     61.70 o
  -5  -2  16       23.07       44.93     31.66 o
  -4  -2  16        6.14       39.17     29.32 o
  -3  -2  16       64.45      105.53     44.59 o
  -2  -2  16       33.94      109.25     77.96 o
  -1  -2  16       12.07       46.29     38.44 o
   0  -2  16        1.01       71.20     37.15 o
   1  -2  16       37.89      132.50     53.68 o
   2  -2  16       74.17       71.48     28.94 o
   3  -2  16        7.67       45.00     20.76 o
   4  -2  16      168.32      275.56     39.21 o
   5  -2  16      170.30      213.67     69.53 o
   6  -2  16      114.07       77.18     56.73 o
   7  -2  16       11.40       55.36     47.32 o
  -7  -1  16       10.35       25.33     22.28 o
  -6  -1  16      138.39      191.18     56.24 o
  -5  -1  16       83.42       31.95     25.25 o
  -4  -1  16      603.79      629.16     60.24 o
  -3  -1  16      132.34      156.03     50.20 o
  -2  -1  16        2.87       40.85     29.87 o
  -1  -1  16       63.82       55.23     41.33 o
   0  -1  16      166.77      265.35     75.43 o
   1  -1  16        0.28       42.79     22.46 o
   2  -1  16       33.14       60.46     30.39 o
   3  -1  16        0.88       41.37     22.73 o
   4  -1  16       48.63       84.03     35.02 o
   5  -1  16      191.59      154.53     32.88 o
   6  -1  16       13.80       42.30     35.76 o
   7  -1  16       12.60       49.97     42.72 o
   8  -1  16        1.31       30.21     27.95 o
  -7   0  16        6.95       31.74     27.51 o
  -5   0  16      303.90      442.99    108.31 o
  -4   0  16        0.41       82.13     60.32 o
  -3   0  16       80.51      180.13     75.63 o
  -2   0  16       11.46       45.95     35.63 o
  -1   0  16      227.14      444.56    115.96 o
   0   0  16      369.76      398.14     56.40 o
   1   0  16       50.36       36.77     19.40 o
   2   0  16       57.09       60.86     28.85 o
   3   0  16       53.67       82.55     36.22 o
   4   0  16      366.74      469.83     43.31 o
   5   0  16       52.40       75.37     31.17 o
   6   0  16       10.28       62.29     38.78 o
   7   0  16        0.45       94.50     48.39 o
   8   0  16       13.05       47.71     35.05 o
  -7   1  16        2.59       45.25     28.10 o
  -6   1  16       54.95       67.33     36.38 o
  -5   1  16       29.45      114.59     51.75 o
  -4   1  16      232.84      265.03     65.40 o
  -3   1  16      248.61      326.28     64.78 o
  -2   1  16        1.00       35.88     21.57 o
  -1   1  16        4.39       35.46     20.68 o
   0   1  16      432.14      407.38     52.41 o
   1   1  16      210.00      192.01     35.69 o
   2   1  16       79.43      105.73     41.56 o
   3   1  16       44.45       52.45     27.39 o
   4   1  16      717.44      692.16     83.56 o
   5   1  16      249.20      188.33     32.80 o
   6   1  16      266.66      171.51     38.78 o
   7   1  16       64.08       58.65     37.63 o
   8   1  16        0.09       57.20     45.43 o
  -7   2  16       33.10       47.18     28.49 o
  -6   2  16       47.30       66.14     36.66 o
  -5   2  16       17.83       90.29     42.32 o
  -4   2  16      254.76      256.10     73.90 o
  -3   2  16      201.16      174.70     53.82 o
  -2   2  16       75.97      124.49     28.33 o
  -1   2  16       22.28      104.76     64.62 o
   0   2  16      298.47      286.75     48.12 o
   1   2  16      785.71      766.69     62.83 o
   2   2  16       92.78       98.05     59.57 o
   3   2  16       36.62       56.42     27.99 o
   4   2  16       66.11      142.86    100.84 o
   5   2  16      744.01      699.77    132.27 o
   6   2  16        1.26      598.87    850.96 o
   7   2  16      370.80      272.78     56.26 o
   8   2  16       68.50       47.61     35.97 o
   9   2  16      137.03       66.93     35.61 o
  -6   3  16        9.32       59.40     34.47 o
  -5   3  16       13.86       54.29     31.33 o
  -4   3  16      138.53      182.41     63.53 o
  -3   3  16      206.15      187.40     42.09 o
  -2   3  16       18.54       39.95     19.68 o
  -1   3  16        2.41       46.18     23.38 o
   0   3  16      119.70      134.33     34.10 o
   1   3  16      877.18      943.26     67.67 o
   2   3  16       12.25       29.74     17.86 o
   3   3  16      280.67      302.42     55.57 o
   4   3  16        3.41       43.80     24.07 o
   5   3  16       94.71       71.76     32.51 o
   6   3  16      117.36      156.34     53.45 o
   7   3  16      110.62       63.83     39.55 o
   8   3  16      158.94      130.14     53.32 o
   9   3  16       15.31       23.15     18.55 o
  -6   4  16        5.65       49.33     27.51 o
  -5   4  16       14.39       73.76     39.20 o
  -4   4  16        7.47       63.83     35.07 o
  -3   4  16       29.76       76.47     33.58 o
  -2   4  16       15.12       64.87     39.67 o
  -1   4  16       11.25       46.37     24.46 o
   0   4  16       41.54       67.17     30.96 o
   1   4  16       18.00      151.10    146.76 o
   2   4  16       24.44       48.48     26.43 o
   3   4  16       89.31      100.53     38.86 o
   4   4  16      579.95      530.96     55.48 o
   5   4  16      960.01     1058.82    173.41 o
   6   4  16       20.56      156.78     76.23 o
   7   4  16      100.93       67.95     49.24 o
   8   4  16      211.71      204.09     53.62 o
   9   4  16       55.29       35.94     31.32 o
  -6   5  16        6.74       59.98     53.15 o
  -5   5  16       38.32       36.79     23.42 o
  -4   5  16       29.92       45.00     18.81 o
  -3   5  16       17.60       82.56     39.40 o
  -2   5  16       14.40      195.73    168.79 o
  -1   5  16      104.51       86.17     43.70 o
   0   5  16       17.63       55.46     43.06 o
   1   5  16      162.16      135.20     57.06 o
   2   5  16      350.96      238.09     80.30 o
   4   5  16      125.47       93.24     55.32 o
   5   5  16      139.57      153.98     49.36 o
   6   5  16      376.53      383.52     63.62 o
   7   5  16       56.69       86.03     59.70 o
   8   5  16        4.28       50.73     42.82 o
   9   5  16       66.77       49.48     32.69 o
  -5   6  16       41.56       28.72     17.89 o
  -4   6  16        0.32       45.26     27.06 o
  -3   6  16       54.44       84.03     43.67 o
  -2   6  16        0.34       54.60     40.70 o
  -1   6  16      197.56      206.27     60.85 o
   0   6  16        1.11       71.09     51.23 o
   1   6  16       88.02      151.83     80.75 o
   2   6  16     1698.57     1688.12    162.73 o
   3   6  16       74.10       44.51     34.34 o
   4   6  16        8.94       41.18     23.89 o
   5   6  16       12.95      127.54    100.80 o
   6   6  16       20.56       85.13     94.77 o
   7   6  16        1.57       58.43     50.23 o
   8   6  16       78.46       89.50     43.12 o
   9   6  16        0.84      548.05    180.76 o
  -5   7  16       27.36       83.70    176.02 o
  -4   7  16       94.16       59.99     48.93 o
  -3   7  16        3.20       92.11     43.47 o
  -2   7  16      225.02      127.05     54.10 o
  -1   7  16       36.91      106.10     65.87 o
   0   7  16      399.37      275.55     96.00 o
   1   7  16        8.23      105.35     60.85 o
   2   7  16      659.57      784.98    198.23 o
   3   7  16      124.04      119.83     45.50 o
   4   7  16      217.03      221.68     57.00 o
   5   7  16       22.98       54.18     29.29 o
   6   7  16      325.44      346.18     85.90 o
   7   7  16       29.68       72.52     50.29 o
   8   7  16       11.54       55.67     35.55 o
   9   7  16       18.67       27.51     22.96 o
  -4   8  16       50.50       22.71     15.04 o
  -3   8  16      153.76      121.95     68.87 o
  -2   8  16        0.32       93.70     45.94 o
  -1   8  16      122.73       91.87     42.60 o
   0   8  16      291.28      301.21     96.74 o
   1   8  16      638.67      633.25     71.61 o
   2   8  16      200.04      157.74     56.49 o
   3   8  16      443.11      355.42     99.80 o
   4   8  16       95.46       89.77     40.88 o
   5   8  16      274.23      241.02     60.90 o
   6   8  16       46.71       86.11     40.96 o
   7   8  16      146.25      193.26     76.08 o
   8   8  16        1.86       56.54     45.40 o
   9   8  16      104.68       40.23     27.38 o
  -3   9  16       66.34       45.26     27.84 o
  -2   9  16       18.22       27.39     18.15 o
  -1   9  16      228.82      213.66     79.14 o
   0   9  16       29.21       87.28     57.59 o
   1   9  16      264.78      214.55     64.89 o
   2   9  16        3.41       79.30     40.09 o
   3   9  16       11.15       74.98     38.33 o
   4   9  16        7.73       80.25     38.77 o
   5   9  16      101.92       54.94     30.93 o
   6   9  16      250.01      149.20     70.85 o
   7   9  16       24.84       62.37     48.61 o
   8   9  16       38.67       46.69     39.31 o
  -2  10  16        0.16       49.18     30.15 o
  -1  10  16      183.86       68.51     37.52 o
   0  10  16      338.42      307.28     76.87 o
   1  10  16       11.26       68.86     36.38 o
   2  10  16       23.86       69.31     37.14 o
   3  10  16       72.24       66.73     34.73 o
   4  10  16        1.49       69.34     35.30 o
   5  10  16      103.93       47.96     28.22 o
   6  10  16       71.56       40.04     34.89 o
   7  10  16        9.80       27.06     25.30 o
   8  10  16       23.53       30.37     27.93 o
  -1  11  16        0.94       21.62     20.44 o
   0  11  16       42.57       57.91     32.36 o
   1  11  16       10.70       49.50     29.63 o
   2  11  16       21.73       53.15     31.90 o
   3  11  16        3.44       84.44     42.36 o
   4  11  16        5.25       59.81     33.35 o
   5  11  16        8.82       73.81     39.69 o
   6  11  16       36.77       88.07     64.82 o
   7  11  16       78.93       66.22     52.11 o
   0  12  16       64.64       46.48     38.91 o
   1  12  16        0.01       68.11     38.68 o
   2  12  16        9.54       77.20     41.66 o
   3  12  16        0.91       40.14     25.31 o
   4  12  16      103.35       54.69     31.62 o
   5  12  16        0.37       31.00     29.06 o
   6  12  16        0.37       34.63     32.18 o
   3  13  16       15.80       61.90     50.81 o
   4  13  16       57.49       53.89     46.95 o
  -3  -8  17        0.93       36.63     22.33 o
  -2  -8  17        1.12       30.36     18.37 o
  -1  -8  17        5.27       25.80     15.86 o
   0  -8  17        6.01       31.33     18.82 o
  -4  -7  17       22.12       25.77     16.48 o
  -3  -7  17        0.04       40.94     22.45 o
  -2  -7  17       25.93       39.95     21.64 o
  -1  -7  17       21.36       36.21     20.73 o
   0  -7  17       69.37       40.22     22.72 o
   1  -7  17        0.60       40.49     24.09 o
   2  -7  17       17.81      207.45    233.24 o
  -5  -6  17        5.11       24.83     22.59 o
  -4  -6  17       22.10       49.92     24.84 o
  -3  -6  17       64.63       48.94     25.38 o
  -2  -6  17       11.34       47.42     26.18 o
  -1  -6  17       34.96       48.86     26.01 o
   0  -6  17       41.23       65.27     33.88 o
   1  -6  17      312.84      407.83     82.33 o
   2  -6  17       27.09       68.67     38.32 o
   3  -6  17       68.02       76.55     42.33 o
  -6  -5  17        1.13       24.28     22.04 o
  -5  -5  17       27.84       91.28     47.53 o
  -4  -5  17       17.90       28.32     25.14 o
  -3  -5  17      130.38      138.12     48.56 o
  -2  -5  17       77.24       98.41     33.43 o
  -1  -5  17       13.29       78.98     39.11 o
   0  -5  17       33.70       47.99     26.55 o
   1  -5  17       52.01       68.77     34.54 o
   2  -5  17      410.47      416.91    189.94 o
   3  -5  17        0.68       32.95     21.30 o
   4  -5  17      181.03      183.23     92.59 o
  -6  -4  17       46.20       50.63     34.55 o
  -5  -4  17       24.88       35.05     27.09 o
  -4  -4  17       68.72       57.99     42.02 o
  -3  -4  17      121.65       97.68     48.06 o
  -2  -4  17       86.65       90.40     33.89 o
  -1  -4  17       15.61       87.97     34.65 o
   0  -4  17      158.68      156.39     42.08 o
   1  -4  17        1.30       29.69     17.72 o
   2  -4  17       63.09      234.90     39.70 o
   3  -4  17      156.62      171.98     41.94 o
   4  -4  17       29.35       31.54     18.52 o
   5  -4  17        1.66       41.93     37.67 o
  -6  -3  17       25.22       37.10     31.08 o
  -5  -3  17       39.28       69.92     50.84 o
  -4  -3  17       23.72       32.21     26.90 o
  -3  -3  17       73.03      104.74     78.67 o
  -2  -3  17        5.86       27.51     23.93 o
  -1  -3  17      155.70      375.32     88.83 o
   0  -3  17        5.59       92.03     71.96 o
   1  -3  17        0.07       64.92     36.83 o
   2  -3  17      111.45      126.98     75.71 o
   3  -3  17      473.23      556.17     89.32 o
   4  -3  17       85.92       72.22     27.84 o
   5  -3  17        5.55       52.31     43.69 o
   6  -3  17        0.83       30.37     28.40 o
  -6  -2  17        2.09       28.48     22.91 o
  -5  -2  17        0.79       75.66     53.94 o
  -4  -2  17      102.13      197.14     55.45 o
  -3  -2  17      127.87      131.92     50.80 o
  -2  -2  17      474.83      398.30    109.93 o
  -1  -2  17       12.29       36.05     29.40 o
   0  -2  17      251.55      355.53    100.68 o
   1  -2  17      239.55      225.93     53.10 o
   2  -2  17       75.67       59.20     43.86 o
   3  -2  17      281.09      333.26     63.34 o
   4  -2  17      221.01      213.45     48.48 o
   5  -2  17       64.73       66.27     29.39 o
   6  -2  17        0.77       46.13     40.07 o
  -7  -1  17       12.60       26.17     23.72 o
  -6  -1  17       17.99       39.20     30.48 o
  -5  -1  17        1.86       58.01     39.09 o
  -4  -1  17       39.48      102.52     44.35 o
  -3  -1  17       14.45       64.40     49.05 o
  -2  -1  17       55.47       72.00     40.07 o
  -1  -1  17       36.69      129.51     49.08 o
   0  -1  17      234.31      301.92     49.42 o
   1  -1  17       53.55      101.82     44.40 o
   2  -1  17       24.86       84.27     48.71 o
   3  -1  17       15.57       35.49     20.34 o
   4  -1  17      168.78      154.58     37.45 o
   5  -1  17       72.31       60.32     26.72 o
   6  -1  17       40.76      113.66     54.44 o
   7  -1  17        1.13       39.96     35.78 o
  -6   0  17       76.08       81.33     36.86 o
  -5   0  17      248.25      185.07     98.15 o
  -4   0  17       58.45      113.54     73.62 o
  -3   0  17       86.58       99.14     63.78 o
  -2   0  17      331.11      346.07     64.72 o
  -1   0  17       77.71       68.25     35.00 o
   0   0  17      228.67      493.87    368.10 o
   1   0  17      229.01      212.25     40.74 o
   2   0  17       16.83       34.82     18.57 o
   3   0  17        0.37       45.38     23.99 o
   4   0  17       94.38       55.53     26.12 o
   5   0  17       62.94       45.42     21.24 o
   6   0  17        0.33       59.51     37.39 o
   7   0  17        4.47       85.91     66.15 o
  -6   1  17       58.24       61.65     35.04 o
  -5   1  17      325.38      257.48     88.07 o
  -4   1  17        0.03       62.95     35.38 o
  -3   1  17       35.66       66.27     35.31 o
  -2   1  17        0.69       72.38     36.63 o
  -1   1  17      412.75      334.02     56.80 o
   0   1  17      152.26      211.20     60.21 o
   1   1  17      135.33      187.00     39.36 o
   2   1  17      113.38      185.51     53.22 o
   3   1  17      206.16      243.73     46.89 o
   4   1  17       84.81      137.96     35.86 o
   5   1  17       91.44      148.86     47.39 o
   6   1  17        9.15       76.22     36.66 o
   7   1  17       11.39       28.45     25.51 o
   8   1  17      102.90      173.43     92.23 o
  -6   2  17       41.76       55.57     46.79 o
  -5   2  17      209.10       79.45     38.69 o
  -4   2  17       91.85       83.46     56.22 o
  -3   2  17      125.30      129.74     51.65 o
  -2   2  17      202.10      221.95     42.87 o
  -1   2  17      594.07      539.48     65.16 o
   0   2  17      562.34      553.17     47.63 o
   1   2  17      372.00      374.67     50.60 o
   2   2  17        3.43       26.12     16.20 o
   3   2  17      111.01      128.14     43.08 o
   4   2  17      254.12      327.97     62.51 o
   5   2  17       10.12       39.37     20.52 o
   6   2  17       45.68       31.11     17.41 o
   7   2  17       13.34       33.52     30.45 o
   8   2  17       76.38       51.16     41.54 o
  -6   3  17       77.76       28.21     18.76 o
  -5   3  17      201.92      186.07    123.38 o
  -4   3  17      178.58      154.19     70.66 o
  -3   3  17       33.14       66.45     56.48 o
  -2   3  17      108.17      117.37     58.89 o
  -1   3  17      312.86      344.12     39.97 o
   0   3  17      386.57      355.30     42.47 o
   1   3  17       78.57      118.85     41.00 o
   2   3  17       44.46       31.74     17.66 o
   3   3  17      189.78      162.07     47.62 o
   4   3  17       49.09       62.07     31.59 o
   5   3  17      589.72      543.90     85.86 o
   6   3  17       62.43       45.70     31.57 o
   7   3  17        2.26       60.66     54.86 o
   8   3  17        9.09       45.53     39.23 o
  -6   4  17       22.53       45.14     40.09 o
  -5   4  17       87.64       61.42     33.46 o
  -4   4  17      154.68      140.76     57.12 o
  -3   4  17        7.83       48.71     27.34 o
  -2   4  17      125.49      100.86     31.50 o
  -1   4  17        9.16       49.45     22.63 o
   0   4  17      373.26      344.08     61.62 o
   1   4  17        0.72       53.81     27.09 o
   2   4  17      400.25      439.81     83.91 o
   3   4  17      177.12      139.91     45.32 o
   4   4  17       35.16       52.05     26.79 o
   5   4  17      443.41      425.57     95.31 o
   6   4  17      945.71      750.92     78.11 o
   7   4  17        0.61      187.30     88.01 o
   8   4  17       47.50      145.59     53.89 o
  -5   5  17        6.20       58.79     29.68 o
  -4   5  17       53.19       58.19     31.35 o
  -3   5  17       21.82       41.32     74.81 o
  -2   5  17       73.13      122.23     46.60 o
  -1   5  17        4.94       91.84     42.19 o
   0   5  17      130.65       86.83     56.58 o
   1   5  17      223.08      207.42     85.82 o
   2   5  17       79.77       49.66     38.08 o
   3   5  17        8.76       68.02     45.37 o
   4   5  17      261.57      250.63     61.41 o
   5   5  17      486.70      533.64     70.11 o
   6   5  17      312.49      260.71     59.63 o
   7   5  17      154.91       75.19     58.42 o
   8   5  17      122.20      100.46     68.64 o
  -5   6  17       14.29       35.84     33.16 o
  -4   6  17      163.56       67.59     34.59 o
  -3   6  17      188.47      114.33     50.68 o
  -2   6  17        0.24       53.15     30.24 o
  -1   6  17       70.58      112.83     50.18 o
   0   6  17      260.34      327.70     94.11 o
   1   6  17      581.90      445.49     97.07 o
   2   6  17        3.10       71.17     51.34 o
   3   6  17       37.24       99.58     59.38 o
   4   6  17      277.30      368.43     83.60 o
   5   6  17       79.19       64.85     47.17 o
   6   6  17       28.80       41.50     24.58 o
   7   6  17        4.70       47.40     41.14 o
   8   6  17        0.52       54.07     43.95 o
  -4   7  17       72.05       53.99     30.77 o
  -3   7  17      260.72      226.78     72.26 o
  -2   7  17      268.21      185.23     59.77 o
  -1   7  17        0.12       44.36     26.40 o
   0   7  17      390.77      255.10     85.56 o
   1   7  17      640.24      756.49    113.12 o
   2   7  17      396.85      450.64     88.88 o
   3   7  17      107.99       47.30     36.82 o
   4   7  17       38.81       89.20     60.06 o
   5   7  17       73.83       64.92     31.25 o
   6   7  17       56.42       61.63     34.87 o
   7   7  17        0.70       52.15     41.72 o
   8   7  17        1.87       27.43     24.35 o
  -3   8  17      145.42      133.42     82.25 o
  -2   8  17      532.47      525.56     70.72 o
  -1   8  17       97.74      148.26     54.75 o
   0   8  17       97.53       94.18     68.24 o
   1   8  17      498.02      492.38    102.30 o
   2   8  17      623.42      657.09    197.89 o
   3   8  17      176.44      233.69     64.38 o
   4   8  17       68.95       62.14     33.54 o
   5   8  17      164.88      166.12     72.02 o
   6   8  17      782.21      837.09    113.97 o
   7   8  17      152.88      249.14     88.30 o
   8   8  17        9.60       98.23     73.80 o
  -3   9  17        9.27       25.96     24.54 o
  -2   9  17      216.43      135.95     88.18 o
  -1   9  17       15.25       49.37     29.38 o
   0   9  17       14.43       43.46     37.94 o
   1   9  17        0.58      103.99     69.99 o
   2   9  17      352.20      329.09    108.73 o
   3   9  17      333.47      302.80     91.36 o
   4   9  17      103.70       72.11     38.19 o
   5   9  17       24.20       80.05     50.16 o
   6   9  17      467.49      562.96    170.14 o
   7   9  17      330.06      485.02    101.74 o
   8   9  17       17.44       37.44     32.87 o
  -1  10  17      217.79      254.99     76.27 o
   0  10  17        5.13       54.23     45.37 o
   1  10  17        0.58       71.82     37.70 o
   2  10  17       15.91       32.22     20.39 o
   3  10  17      192.40      156.29    135.89 o
   4  10  17       15.15       52.27     30.41 o
   5  10  17       13.93       45.26     27.34 o
   6  10  17      107.22      106.45     72.53 o
   7  10  17      241.12      217.11     85.69 o
   0  11  17       41.93       41.93     37.99 o
   1  11  17        1.76       35.76     22.60 o
   2  11  17        0.06       50.71     35.85 o
   3  11  17      152.03      109.40    106.13 o
   4  11  17       11.62       46.50     28.23 o
   5  11  17        0.64       49.20     30.18 o
   6  11  17       22.70       35.89     31.34 o
   7  11  17       28.57       48.69     41.20 o
   2  12  17        7.28       39.17     35.57 o
   3  12  17        0.45       25.69     24.56 o
   4  12  17        1.48       25.78     17.34 o
   5  12  17        1.04       37.51     23.64 o
  -3  -7  18       50.20       35.62     20.54 o
  -2  -7  18        9.72       29.29     17.90 o
  -1  -7  18       16.84      498.00   1884.70 o
   0  -7  18       11.14       26.01     16.11 o
  -4  -6  18        9.43       33.17     31.26 o
  -3  -6  18       40.48       47.97     28.18 o
  -2  -6  18      108.40      102.68     97.37 o
  -1  -6  18        3.96       54.69     38.48 o
   0  -6  18        0.04       53.25     32.06 o
   1  -6  18       17.43       39.39     22.49 o
   2  -6  18      252.68      122.26    199.96 o
  -5  -5  18       11.51      702.15   1241.14 o
  -4  -5  18       30.86       24.96     22.41 o
  -3  -5  18       15.80       37.96     33.95 o
  -2  -5  18       47.34       38.99     21.20 o
  -1  -5  18       85.72      108.44     75.24 o
   0  -5  18       39.94       58.40     31.23 o
   1  -5  18       12.83       38.36     23.26 o
   2  -5  18       29.13       38.30     22.89 o
   3  -5  18      180.29      145.31    181.06 o
  -5  -4  18       60.19       86.97     66.63 o
  -4  -4  18        5.78       23.65     21.73 o
  -3  -4  18        0.08       41.48     34.71 o
  -2  -4  18       30.23       46.14     33.11 o
  -1  -4  18      168.84      147.02     75.24 o
   0  -4  18       78.39       75.10     43.41 o
   1  -4  18        2.49       38.70     27.59 o
   2  -4  18       16.13       45.64     38.33 o
   3  -4  18        1.48       55.92     31.50 o
   4  -4  18       81.17       79.69     28.94 o
  -6  -3  18       70.48       37.60     33.32 o
  -5  -3  18        8.00       42.77     37.18 o
  -4  -3  18       13.49       48.74     40.64 o
  -3  -3  18       33.69       41.67     31.56 o
  -2  -3  18      110.50      117.41     64.99 o
  -1  -3  18        1.60      521.64   1022.00 o
   0  -3  18      241.61      287.72     55.72 o
   1  -3  18       11.67       45.87     39.12 o
   2  -3  18       11.57       45.58     24.59 o
   3  -3  18       10.90       33.73     19.02 o
   4  -3  18       76.11       38.37     20.56 o
   5  -3  18        7.22       68.83     28.75 o
  -6  -2  18       63.72       69.55     41.02 o
  -5  -2  18       74.60      123.05     50.92 o
  -4  -2  18      104.93       53.55     36.97 o
  -3  -2  18       74.30       65.24     39.84 o
  -2  -2  18      256.64      285.10     60.20 o
  -1  -2  18      282.59      331.70     85.96 o
   0  -2  18       10.67       68.31     55.67 o
   1  -2  18        8.28       66.75     32.37 o
   2  -2  18      107.72       67.55     29.69 o
   3  -2  18       75.15       85.42     32.29 o
   4  -2  18        1.71       31.34     18.60 o
   5  -2  18       13.60       27.07     15.99 o
   6  -2  18       39.70       27.46     24.38 o
  -6  -1  18       19.04      156.98     50.71 o
  -5  -1  18       26.88       63.71     40.36 o
  -4  -1  18        0.19       73.01     42.27 o
  -3  -1  18      133.78       80.81     57.92 o
  -2  -1  18       14.76       71.80     41.46 o
  -1  -1  18      293.45      255.29     73.61 o
   0  -1  18       21.12       49.53     25.49 o
   1  -1  18      161.28      206.74     71.81 o
   2  -1  18       32.00      197.94    107.19 o
   3  -1  18       42.25       48.20     23.35 o
   4  -1  18        8.93       64.42     26.64 o
   5  -1  18        0.65       75.51     34.62 o
   6  -1  18       14.96       86.78     69.47 o
  -6   0  18       13.49       25.04     21.20 o
  -5   0  18      204.79      255.83     53.53 o
  -4   0  18       59.01       73.42     39.50 o
  -3   0  18       20.45       42.10     25.41 o
  -2   0  18        7.18       65.52     46.74 o
  -1   0  18      452.12      480.59     68.54 o
   0   0  18      181.64      224.44     47.82 o
   1   0  18        7.37       39.00     21.02 o
   2   0  18       18.68       51.50     26.53 o
   3   0  18        0.67       40.54     20.54 o
   4   0  18       47.82       65.83     52.10 o
   5   0  18        2.69       36.74     27.51 o
   6   0  18        4.11       44.66     22.50 o
   7   0  18        2.46       31.19     28.35 o
  -6   1  18        7.33       45.48     39.86 o
  -5   1  18       72.34       60.29     35.75 o
  -4   1  18      195.60      205.65    221.71 o
  -3   1  18       13.16       61.96     31.53 o
  -2   1  18       55.31       86.45     40.76 o
  -1   1  18       80.61      100.67     44.09 o
   0   1  18      153.24      264.39     92.47 o
   1   1  18      396.82      557.46     64.42 o
   2   1  18        0.51       48.12     26.29 o
   3   1  18       20.12       76.22     36.35 o
   4   1  18      545.94      591.06     50.87 o
   5   1  18       28.47       65.37     35.42 o
   6   1  18       11.35       60.71     28.61 o
   7   1  18        2.28       32.16     28.79 o
  -6   2  18        1.06       45.48     41.33 o
  -5   2  18        3.66       74.87     39.81 o
  -4   2  18       59.85       97.56     45.82 o
  -3   2  18      176.11      344.85    120.46 o
  -2   2  18        0.72       51.76     30.06 o
  -1   2  18      109.78       85.18     35.78 o
   0   2  18       49.55       89.84     32.99 o
   1   2  18      238.79      292.41     42.53 o
   2   2  18      166.86      144.98     46.78 o
   3   2  18       40.13       46.32     25.94 o
   4   2  18      156.71      103.96     41.60 o
   5   2  18      168.32      145.78     37.43 o
   6   2  18       85.91       72.95     31.28 o
   7   2  18        8.47     1213.81   2064.79 o
   8   2  18       57.16       30.32     26.64 o
  -5   3  18        1.20       59.53     34.49 o
  -4   3  18        0.13       54.16     32.01 o
  -3   3  18       54.75       59.09     48.43 o
  -2   3  18       45.32      104.77     31.34 o
  -1   3  18       38.96       54.28     24.82 o
   0   3  18       85.25       86.69     29.98 o
   1   3  18      249.89      202.39     63.03 o
   2   3  18      155.46      159.81     47.82 o
   3   3  18       51.01       97.58     46.95 o
   4   3  18       29.54       59.33     30.16 o
   5   3  18      224.73      333.68     85.15 o
   6   3  18      112.11      118.25     42.90 o
   7   3  18        7.69       43.67     39.86 o
   8   3  18        3.06       71.67     57.54 o
  -5   4  18        0.82       32.38     21.55 o
  -4   4  18        1.12       49.14     28.67 o
  -3   4  18        0.12       31.06     20.53 o
  -2   4  18        3.67       38.44     27.28 o
  -1   4  18        3.41       30.99     18.32 o
   0   4  18      352.18      369.58    119.18 o
   1   4  18      189.96      210.37     49.72 o
   2   4  18       44.85       80.43     36.57 o
   3   4  18       30.73       43.32     23.39 o
   4   4  18       64.19      157.10     54.22 o
   5   4  18       12.24       50.56     27.77 o
   6   4  18        5.15       39.03     21.71 o
   7   4  18        0.05       35.94     30.63 o
   8   4  18        0.32       25.85     23.54 o
  -5   5  18       28.90       28.14     26.38 o
  -4   5  18       11.74       64.41     36.25 o
  -3   5  18       23.42       40.29     19.68 o
  -2   5  18       24.49       47.42     26.73 o
  -1   5  18        0.03       39.75     21.82 o
   0   5  18       10.10       56.15     51.15 o
   1   5  18       96.13       97.80     53.65 o
   2   5  18        2.24       44.70     23.66 o
   3   5  18      101.02      119.36     45.35 o
   4   5  18       86.99       94.29     40.06 o
   5   5  18       61.80      165.38     63.08 o
   6   5  18       90.01       37.99     22.62 o
   7   5  18       10.81       37.12     33.42 o
   8   5  18        5.11       33.47     28.56 o
  -4   6  18        9.68       23.57     11.70 o
  -3   6  18      123.18       42.06     23.89 o
  -2   6  18        2.21       55.70     30.64 o
  -1   6  18       55.56       72.15     37.05 o
   0   6  18        3.86       39.65     34.63 o
   1   6  18       63.78       71.97     52.34 o
   2   6  18       33.32       44.82     36.23 o
   3   6  18       22.93       61.22     46.06 o
   4   6  18      166.62      155.24     71.14 o
   5   6  18       27.59       61.21     33.15 o
   6   6  18       21.59       70.21     33.62 o
   7   6  18       38.49       97.40     67.42 o
  -3   7  18        3.78       34.74     21.89 o
  -2   7  18      140.21       66.57     32.68 o
  -1   7  18       37.83      106.03     47.74 o
   0   7  18      287.38      204.10    107.60 o
   1   7  18        3.48       30.61     27.56 o
   2   7  18       31.46       64.69     49.42 o
   3   7  18       44.72       98.27     60.27 o
   4   7  18      264.30      331.89     91.74 o
   5   7  18       17.18       81.95     53.99 o
   6   7  18        7.96       47.29     26.72 o
   7   7  18       96.60       79.02     54.74 o
  -3   8  18       70.18       47.01     40.23 o
  -2   8  18        0.64       38.78     35.31 o
  -1   8  18        5.82       76.14     56.12 o
   0   8  18      184.60      215.80     94.90 o
   1   8  18      295.69      233.07     91.98 o
   2   8  18       10.38       96.61     62.85 o
   3   8  18       84.79       98.91     60.46 o
   4   8  18      403.46      352.28     73.07 o
   5   8  18      544.72      503.00    110.62 o
   6   8  18       84.66      128.86    103.00 o
   7   8  18       60.16       59.49     47.51 o
   8   8  18        3.61       43.14     37.49 o
  -2   9  18       19.58       44.95     39.07 o
  -1   9  18       12.75       35.80     22.87 o
   0   9  18       21.59       42.98     38.02 o
   1   9  18      255.08      475.50    110.14 o
   2   9  18      142.56       45.17     38.37 o
   3   9  18        1.03       46.71     25.50 o
   4   9  18      150.93       88.20     44.96 o
   5   9  18      178.55       97.29     49.95 o
   6   9  18      261.57      169.05     91.93 o
   7   9  18       14.98       40.75     35.39 o
  -1  10  18       76.98       51.26     43.25 o
   0  10  18        0.76       61.40     51.42 o
   1  10  18      103.05       99.41     64.72 o
   2  10  18      198.54      138.37     51.55 o
   3  10  18       69.66       42.87     25.23 o
   4  10  18      207.72      153.06     93.49 o
   5  10  18      238.87       79.17     41.75 o
   6  10  18      121.26       87.77     44.64 o
   7  10  18      104.81       64.88     51.37 o
   1  11  18       14.83       51.44     44.11 o
   2  11  18       12.77       46.95     28.23 o
   3  11  18      186.86      201.64    111.13 o
   4  11  18        4.32       46.88     28.29 o
   5  11  18       48.90       31.09     20.53 o
   6  11  18        3.12       50.18     43.24 o
  -2  -6  19        7.08       37.60     21.18 o
  -1  -6  19       83.34       74.79     34.53 o
   0  -6  19        0.66       29.36     17.94 o
  -4  -5  19        0.64       26.35     22.36 o
  -3  -5  19        8.21       41.93     37.31 o
  -2  -5  19       54.24       57.17     47.53 o
  -1  -5  19       57.37       47.03     32.78 o
   0  -5  19       12.64       32.04     18.72 o
   1  -5  19        0.28       41.00     23.85 o
   2  -5  19       35.09       34.90     20.99 o
  -4  -4  19        8.89       31.92     24.67 o
  -3  -4  19        0.10       55.83     38.04 o
  -2  -4  19       36.70       36.71     28.03 o
  -1  -4  19       14.77       46.29     43.61 o
   0  -4  19        0.08       42.11     39.28 o
   1  -4  19        1.69       48.74     42.17 o
   2  -4  19       41.60       36.89     21.21 o
   3  -4  19       52.86       43.00     33.34 o
  -5  -3  19       12.13      354.11    275.08 o
  -4  -3  19       20.02       78.79     45.45 o
  -3  -3  19       11.20       52.65     44.59 o
  -2  -3  19       27.36       54.33     37.81 o
  -1  -3  19       56.65       86.39     45.43 o
   0  -3  19       56.36      101.50     84.13 o
   1  -3  19       13.45       42.88     29.53 o
   2  -3  19       30.72       56.78     35.36 o
   3  -3  19       25.07       41.41     22.98 o
   4  -3  19       71.55       40.97     22.13 o
  -5  -2  19        1.15       24.28     22.31 o
  -4  -2  19       36.70       70.94     61.25 o
  -3  -2  19       83.69      116.77     55.73 o
  -2  -2  19        5.16       43.95     31.79 o
  -1  -2  19       73.94      132.12     75.26 o
   0  -2  19       91.38       71.08     44.20 o
   1  -2  19       66.28      106.11     44.16 o
   2  -2  19        4.34       32.32     19.83 o
   3  -2  19       18.37       67.74     42.47 o
   4  -2  19        1.04       62.47     32.75 o
   5  -2  19        0.34       64.05     39.62 o
  -5  -1  19        2.97       30.13     26.54 o
  -4  -1  19        8.66       33.55     26.14 o
  -3  -1  19       40.24       92.33     45.24 o
  -2  -1  19      119.61      108.58     66.62 o
  -1  -1  19       52.71       63.23     33.64 o
   0  -1  19        2.81       62.01     35.14 o
   1  -1  19       29.14       56.37     26.79 o
   2  -1  19       43.16      127.67     51.15 o
   3  -1  19        7.85       41.34     23.20 o
   4  -1  19        9.49       38.85     20.63 o
   5  -1  19      147.94      103.60     32.79 o
   6  -1  19        1.86       61.82     52.07 o
  -5   0  19      133.98       82.47     37.58 o
  -4   0  19       95.05       55.10     28.62 o
  -3   0  19       82.43       56.95     31.00 o
  -2   0  19      113.29      101.05     46.91 o
  -1   0  19      250.96      197.76     71.69 o
   0   0  19       68.87       79.66     37.90 o
   1   0  19      108.97      257.26     57.69 o
   2   0  19       34.67       92.94     36.29 o
   3   0  19      205.49      273.25     59.69 o
   4   0  19        7.74       39.00     22.65 o
   5   0  19      131.46       78.42     34.98 o
   6   0  19       21.31       36.37     17.44 o
  -5   1  19      193.06      193.82     69.08 o
  -4   1  19       26.84       48.22     28.94 o
  -3   1  19      122.02      103.62     45.89 o
  -2   1  19       90.94      101.53     47.76 o
  -1   1  19      812.88      926.45     81.30 o
   0   1  19      290.52      298.07     41.74 o
   1   1  19       75.48      139.74     38.95 o
   2   1  19       87.59      108.76     57.77 o
   3   1  19      224.54      207.19     45.51 o
   4   1  19       77.50       88.24     35.66 o
   5   1  19        0.12       49.45     27.27 o
   6   1  19      103.47       52.12     23.83 o
   7   1  19       19.61       31.55     27.51 o
  -5   2  19       75.16       42.94     37.84 o
  -4   2  19      162.22      193.72    132.03 o
  -3   2  19        0.04       35.01     21.13 o
  -2   2  19      133.61       66.08     32.89 o
  -1   2  19      226.18      255.88     45.30 o
   0   2  19      579.02      540.63    101.02 o
   1   2  19        1.54       47.67     26.54 o
   2   2  19        8.91       61.93     34.74 o
   3   2  19        2.86       54.16     30.04 o
   4   2  19      427.85      432.64     48.90 o
   5   2  19        0.37       45.13     26.06 o
   6   2  19        2.04       30.98     18.56 o
   7   2  19        0.61       19.00     18.18 o
  -5   3  19       89.22      222.04    102.74 o
  -4   3  19      109.92      124.74     50.40 o
  -3   3  19        5.86       44.90     40.04 o
  -2   3  19       14.67       41.89     23.63 o
  -1   3  19       10.58       53.52     30.11 o
   0   3  19       40.87       88.16     38.19 o
   1   3  19        1.63       38.33     21.41 o
   2   3  19       56.06       52.68     28.88 o
   3   3  19       67.88       60.09     30.70 o
   4   3  19        9.04       66.51     34.52 o
   5   3  19      371.86      407.19    125.46 o
   6   3  19       27.93       37.67     21.40 o
   7   3  19        4.12       39.09     33.34 o
  -4   4  19       10.44       30.70     19.37 o
  -3   4  19       51.52       63.95     35.81 o
  -2   4  19        1.52       40.70     22.48 o
  -1   4  19        0.78       36.32     18.96 o
   0   4  19       16.27       38.51     20.67 o
   1   4  19      139.27      126.52     42.67 o
   2   4  19       28.72       77.18     37.54 o
   3   4  19      207.09      126.40     45.81 o
   4   4  19        3.77      149.06    517.72 o
   5   4  19       37.30       95.04     45.79 o
   6   4  19       74.51       60.42     31.43 o
   7   4  19        0.82       46.77     38.54 o
  -3   5  19        3.03       42.87    363.22 o
  -2   5  19        0.21       47.25     24.60 o
  -1   5  19        2.80       48.36     26.54 o
   0   5  19       14.35       40.04     23.06 o
   1   5  19       93.31       67.53     35.37 o
   2   5  19        0.25       49.73     33.94 o
   3   5  19       19.07       58.39     30.45 o
   4   5  19       34.25       62.80     31.22 o
   5   5  19       24.65       56.84     30.57 o
   6   5  19       16.70       36.39     21.64 o
  -3   6  19        0.19       34.53     20.01 o
  -2   6  19        8.31       27.23     17.19 o
  -1   6  19        3.89       58.24     33.20 o
   0   6  19        7.17       49.51     28.16 o
   1   6  19      165.36       73.61     54.93 o
   2   6  19       96.89       47.27     39.44 o
   3   6  19       15.27       70.76     36.35 o
   4   6  19        1.62       68.41     36.71 o
   5   6  19       26.97       62.22     46.91 o
   6   6  19       25.56       43.98     25.74 o
  -3   7  19       38.02       31.45     26.69 o
  -2   7  19       20.21       41.41     36.47 o
  -1   7  19       40.44       43.17     26.08 o
   0   7  19       16.43       46.61     39.57 o
   1   7  19       86.58      125.97     76.15 o
   2   7  19      147.74      170.09     82.23 o
   3   7  19        9.79       47.66     39.72 o
   4   7  19        0.03       59.53     46.27 o
   5   7  19       64.87       98.72     65.53 o
   6   7  19      151.33       88.37     44.47 o
  -2   8  19      106.54       76.81     60.36 o
  -1   8  19        0.92       59.95     34.05 o
   0   8  19       10.79       87.62     61.87 o
   1   8  19      348.54      518.44    107.53 o
   2   8  19      485.48      836.51    148.32 o
   3   8  19      172.99       94.77     65.62 o
   4   8  19        1.50       27.88     25.75 o
   5   8  19        7.88       62.77     49.87 o
   6   8  19      206.37      108.02     47.04 o
   7   8  19       56.67       69.47     54.76 o
  -1   9  19       15.38       47.95     42.88 o
   0   9  19        5.18       36.55     33.26 o
   1   9  19        1.95       27.93     26.35 o
   3   9  19      175.04      108.78     71.80 o
   4   9  19        9.73       61.58     34.65 o
   5   9  19        5.98       44.08     25.92 o
   6   9  19       75.61       98.89     62.98 o
   1  10  19       53.65       27.01     25.62 o
   3  10  19      357.31      480.05    115.41 o
   4  10  19        0.45      103.78     54.05 o
   5  10  19       18.18       58.47     57.33 o
   6  10  19        6.83       47.48     28.32 o
   3  11  19        0.08       85.66     85.16 o
   4  11  19       28.22       38.52     24.76 o
  -1  -5  20       40.97       53.92     46.48 o
   0  -5  20        8.93       42.04     35.76 o
  -3  -4  20        5.98       22.86     20.44 o
  -2  -4  20       10.84       37.18     27.48 o
  -1  -4  20        2.90       52.78     42.56 o
   0  -4  20        1.47       38.57     30.03 o
   1  -4  20       50.21      247.22    142.15 o
   2  -4  20        0.46       37.17     22.05 o
  -4  -3  20        0.54       24.38     19.47 o
  -3  -3  20       18.03       57.46     35.60 o
  -2  -3  20        4.88       55.46     39.83 o
  -1  -3  20       30.57       46.53     37.28 o
   0  -3  20        6.92       44.35     36.13 o
   1  -3  20       31.42      142.90    321.49 o
   2  -3  20        2.92       43.88     22.42 o
   3  -3  20       11.26       48.45    203.47 o
  -4  -2  20        0.46       25.14     23.07 o
  -3  -2  20       14.94       64.92     44.61 o
  -2  -2  20        2.40       62.82     39.25 o
  -1  -2  20       24.96       45.69     38.70 o
   0  -2  20        0.11       23.84     15.13 o
   1  -2  20       59.52       42.07     25.16 o
   2  -2  20        4.44       28.17     17.14 o
   3  -2  20      101.63      153.68     36.99 o
   4  -2  20       49.03       43.15     55.58 o
  -4  -1  20       49.22      172.15     56.75 o
  -3  -1  20       60.75       88.19     37.69 o
  -2  -1  20        5.81       69.27     36.33 o
  -1  -1  20      179.47      201.38     48.95 o
   0  -1  20       47.82       77.84     49.62 o
   1  -1  20       42.89       97.06     41.64 o
   2  -1  20       96.97      162.70     56.02 o
   3  -1  20      191.76      147.04     71.29 o
   4  -1  20      295.15      421.06     64.99 o
   5  -1  20       25.46       51.40     23.63 o
  -4   0  20      187.45      197.60    131.22 o
  -3   0  20      143.96       81.30     36.16 o
  -2   0  20      110.56      105.48     50.49 o
  -1   0  20        8.09       60.74     30.03 o
   0   0  20      238.12      278.75     67.42 o
   1   0  20      138.33      155.68     66.37 o
   2   0  20      267.00      299.03     59.54 o
   3   0  20       17.53       53.48     31.59 o
   4   0  20      354.54      417.11     71.35 o
   5   0  20      413.68      347.20     47.87 o
  -4   1  20       77.89      135.77     62.39 o
  -3   1  20      135.80       72.73     39.72 o
  -2   1  20       68.84       86.96     44.94 o
  -1   1  20       67.40      112.62     49.43 o
   0   1  20       65.59      108.91     37.87 o
   1   1  20      540.76      600.37     85.74 o
   2   1  20       41.70       72.67     32.38 o
   3   1  20       82.69      149.46     36.55 o
   4   1  20       84.56       49.82     25.27 o
   5   1  20      123.65      111.76     37.44 o
   6   1  20      145.58       65.32     28.66 o
  -4   2  20       25.67       29.89     19.58 o
  -3   2  20       54.18       66.02     35.40 o
  -2   2  20       40.45       69.55     35.74 o
  -1   2  20      112.46      173.57     42.55 o
   0   2  20       49.06       47.19     25.13 o
   1   2  20      212.84      108.92     44.82 o
   2   2  20      147.49      172.88     48.49 o
   3   2  20        6.27       34.76     21.24 o
   4   2  20        0.91       51.55     28.30 o
   5   2  20        3.97       43.84     22.62 o
   6   2  20       50.68       40.89     22.29 o
  -4   3  20       51.34       61.25     44.90 o
  -3   3  20        7.76       61.88     33.49 o
  -2   3  20        2.92       26.71     16.70 o
  -1   3  20        1.21       54.29     54.48 o
   0   3  20       45.76      107.99     38.73 o
   1   3  20        2.41       45.23     25.45 o
   2   3  20        7.04       43.20     25.04 o
   3   3  20       85.95       88.55     87.44 o
   4   3  20       41.87       41.41     25.21 o
   5   3  20        3.26       42.20     25.19 o
   6   3  20       54.91       26.28     15.52 o
  -3   4  20        0.83       30.58     18.71 o
  -2   4  20       23.39       34.68     18.84 o
  -1   4  20        0.34       35.20     20.87 o
   0   4  20       33.91       89.63     36.90 o
   1   4  20       11.42       58.58     31.18 o
   2   4  20       37.45       48.18     26.98 o
   3   4  20       12.97       54.22     28.20 o
   4   4  20       10.56       32.64     20.35 o
   5   4  20       17.91       44.03     24.58 o
   6   4  20       25.98       65.52     33.31 o
   7   4  20        9.44       36.47     30.79 o
  -3   5  20       23.18       25.32     16.38 o
  -2   5  20        0.43       42.44     24.41 o
  -1   5  20        4.00       47.44     26.00 o
   0   5  20       37.53       70.11     34.76 o
   1   5  20       19.42       45.16     24.94 o
   2   5  20       33.19       51.23     29.21 o
   3   5  20       64.97       58.91     31.29 o
   4   5  20       66.42       81.88     39.75 o
   5   5  20       16.91       51.54     29.32 o
   6   5  20        0.43       38.92     22.03 o
  -2   6  20        1.67       40.47     25.11 o
  -1   6  20       32.26       34.44     19.48 o
   0   6  20        0.04       47.39     28.62 o
   1   6  20       23.52       41.47     24.69 o
   2   6  20       10.75       59.25     32.64 o
   3   6  20        0.28       32.70     20.35 o
   4   6  20        0.35       26.74     17.37 o
   5   6  20        0.74       98.11     82.36 o
   6   6  20       48.02       45.00     23.86 o
  -2   7  20       34.01       24.12     18.13 o
  -1   7  20        1.38       60.32     49.13 o
   0   7  20        6.27       52.86     44.19 o
   1   7  20       35.16       45.48     39.36 o
   2   7  20       24.02       35.78     31.92 o
   3   7  20       16.45       43.27     36.28 o
   4   7  20      122.20       72.34     54.97 o
   5   7  20       84.27      141.98     55.36 o
   6   7  20       15.38       50.85     28.39 o
  -1   8  20       13.59       32.55     30.40 o
   0   8  20       17.05       46.27     28.24 o
   1   8  20      209.57      537.22    171.89 o
   2   8  20        0.04       42.14     37.02 o
   3   8  20       39.94       43.90     38.05 o
   4   8  20       42.37       53.34     43.54 o
   5   8  20      309.76       85.12     62.96 o
   6   8  20       56.93      243.31    116.14 o
   0   9  20       25.49       28.01     26.25 o
   2   9  20       56.52       39.99     35.89 o
   3   9  20       38.38      387.55    150.81 o
   4   9  20        5.26       69.12     57.30 o
   5   9  20        4.15       52.10     43.17 o
   3  10  20       87.38       35.00     32.11 o
   4  10  20        0.07       57.69     49.02 o
  -2  -3  21        9.58       46.71     43.04 o
  -1  -3  21        5.70       34.36     29.77 o
[truncated: 6,864 more chars]
